# Supplementary material for: Microbiome differential abundance methods produce different results across 38 datasets
Source: Nat Commun. 2022 Jan 17;13:342. doi: 10.1038/s41467-022-28034-z (PMC8763921; doi:10.1038/s41467-022-28034-z)
Supplement: Supplementary file 4 — Supplementary Data 1 [file 41467_2022_28034_MOESM4_ESM.xlsx]

## Sheet: Dataset Info
Dataset	N	Seq. tech.	16S region	Median depth	Processing Pipeline	Reference DOI	Raw data provenance	Description
Built - Office	1465	MiSeq	V4	6220	Deblur (ASV)	10.1128/mSystems.00022-16	QIITA study 10423	Samples from Toronto and San Diego office spaces
Freshwater - Arctic	2468	HiSeq	V4	3272	Deblur (ASV)	Not found	ENA study ERP017459	Water samples from Arctic lake and a watershed
Freshwater - Treat.	59	MiSeq	V4	65455	Mothur (de novo OTU)	10.1371/journal. pone.0141087	QIITA study 10251	Water samples from a water treatment plant and a distribution system
Human - ALL	36	Miseq	V4-V5	7171.5	Deblur (ASV)	10.3389/fcimb.2019.00028	ENA study PRJEB29237	Stool samples from pediatric acute lymphoblastic leukemia patients with or without infections
Human - ASD	102	Miseq	V1-V2	4781.5	USEARCH (de novo OTU)	10.1371/journal.pone.0137725	SRA study SRP057700	Stool samples from neurotypical and autistic sibling children
Human - C. diff (1)	237	454	V3-V5	4967	USEARCH (de novo OTU)	10.1128/mBio.01021-14	mothur.org/CDI_MicrobiomeModeling	Stool samples from hospitalized individuals with or without Clostridioides difficile infection
Human - C. diff (2)	40	454	V3-V5	2665	USEARCH (de novo OTU)	10.1186/2049-2618-1-18	Duvallet et al. 2017 emailed authors	Stool samples from hospitalized Clostridioides difficile patients vs matched controls
Human - CC (1)	263	MiSeq	V4	11930	USEARCH (de novo OTU)	10.1186/s13073-016-0290-3	SRA study SRP062005	Stool samples from colorectal cancer patients vs controls
Human - CC (2)	116	MiSeq	V4	120989	USEARCH (de novo OTU)	10.15252/msb.20145645	ENA study PRJEB6070	Stool samples from colorectal cancer patients vs controls
Human - CD (1)	38	Miseq	V6-V8	7328.5	Deblur (ASV)	10.1186/s40168-018-0398-3	ENA study PRJEB21933	Intestinal biopsy samples of pediatric healthy controls vs Crohn's disease patients
Human - CD (2)	154	Miseq	V4	10014.5	USEARCH (de novo OTU)	10.1016/j.chom.2014.02.005	SRA study SRP040765	Multiple gut sample types from treatment-naïve pediatric Crohn's disease patients and control subjects
Human - HIV (1)	30	454	V3-V5	3295	USEARCH (de novo OTU)	10.1093/infdis/jiu409	SRA study SRP039076	Stool samples from chronic HIV patients vs uninfected controls
Human - HIV (2)	27	MiSeq	V4	3566	USEARCH (de novo OTU)	10.1016/j.chom.2013.08.006	ENA study PRJEB4335	Stool samples from HIV patients vs uninfected controls
Human - HIV (3)	170	MiSeq	V3-V4	27689.5	USEARCH (de novo OTU)	10.1016/j.ebiom.2016.01.032	SRA study SRP068240	Stool samples from HIV patients vs uninfected controls
Human - IBD	24	454	V3-V5	4471	USEARCH (de novo OTU)	10.1371/journal.pone.0039242	Duvallet et al. 2017 emailed authors	Stool samples from inflammatory bowel disease patients vs controls
Human - Inf.	203	454	V3-V5	3377	USEARCH (de novo OTU)	10.1186/s40168-015-0109-2	http://dx.doi.org/10.6084/m9.figshare.1447256	Stool samples from patients with enteric infections vs healthy family members
Human - OB (1)	613	Miseq	V4	27077	USEARCH (de novo OTU)	10.1016/j.cell.2014.09.053	ENA studies PRJEB6702 and PRJEB6705	Stool samples from dizygotic and monozygotic twins from the TwinsUK cohort. Particular focus on non-obese vs obese individuals
Human - OB (2)	52	454	V1-V3	5038.5	USEARCH (de novo OTU)	10.1186/s40168-015-0072-y	SRA study SRP053023	Stool samples from subjects within a community with varying health conditions
Human - OB (3)	78	454	V2	2831	USEARCH (de novo OTU)	10.1038/nature07540	https://gordonlab.wustl.edu/supplemental-data/supplemental-data-portal/turnbaugh-et-al-2008-2/	Stool samples from dizygotic and monozygotic twins with a particular focus on non-obese vs obese individuals
Human - OB (4)	41	454	V4	9778	USEARCH (de novo OTU)	10.1002/hep.26093	MG-RAST, study mgp1195	Stool samples from nonalcoholic steatohepatitis, obese, and control individuals. Subset chosen for comparison was obese vs control subjects
Human - Par.	108	454	V1-V3	2476.5	USEARCH (de novo OTU)	10.1002/mds.26069	ENA study PRJEB4927	Stool samples from Parkinson's disease vs control subjects
Human - RA	69	454	V1-V2	3216	USEARCH (de novo OTU)	10.7554/eLife.01202.001	SRA study SRP023463	Stool samples of rheumatoid arthritis patients vs controls
Human - T1D (1)	102	MiSeq	V4	9885	USEARCH (de novo OTU)	10.2337/db14-1847	Duvallet et al. 2017 emailed authors	Stool samples from Type 1 diabetes vs control subjects
Human - T1D (2)	28	454	V4	4702.5	USEARCH (de novo OTU)	10.1038/srep03814	Duvallet et al. 2017 emailed authors	Stool samples from Type 1 diabetes vs control subjects
Marine - Plastic (1)	59	MiSeq	V4-V5	75591	Deblur (ASV)	10.1016/j.envpol.2018.07.023	VAMPS portal LQM_MPLA_Bv4v5	Marine plastic vs seawater samples from the Bay of Brest, Northern Atlantic
Marine - Plastic (2)	31	MiSeq	V4	16664	Deblur (ASV)	10.1086/693012	SRA study SRP077684	River plastic vs sediment samples from the North Shore Channel of Lake Michigan
Marine - Plastic (3)	72	MiSeq	V4	34990	Deblur (ASV)	10.3389/fmicb.2019.01665	SRA study PRJNA506548	Marine plastic vs wood samples in the Baltic Sea
Marine - Plastic (4)	30	MiSeq	V4	4545	Deblur (ASV)	10.1371/journal.pone.0159289	SRA study PRJNA283545	Marine plastic vs glass samples from the North Sea
Marine - Plastic (5)	39	MiSeq	V1-V3	10851	Deblur (ASV)	10.1016/j.scitotenv.2019.135790	SRA study PRJNA602877	Marine plastic vs sediment samples from anaerobic slurry microcosms
Marine - Sediment	85	MiSeq	V3-V4	25624	Deblur (ASV)	10.1021/acs.est.5b01093	SRA study SRA233339	Marine seawater vs sediment samples from the Belgian North Sea
Mouse - Exercised	81	Miseq	V6-V8	5212	Deblur (ASV)	10.1128/mSystems.00006-17	ENA study PRJEB18615	Stool of mice that were forced to exercise vs mice that were not forced to exercise
Mouse - Facilities	115	Miseq	V6-V8	6742	Deblur (ASV)	10.7717/peerj.5494	ENA study PRJEB25165	Stool of mice from different source facilities
River - Plastic	65	MiSeq	V4	18942	Deblur (ASV)	doi.org/10.1002/ecs2.1556	SRA study SRP065321	River plastic vs seston samples from the North Shore Channel of Lake Michigan
Soil - Arctic	208	MiSeq	V4	22472	Deblur (ASV)	Not found	ENA study ERP111883	Canadian and American Arctic soils vs Russian Arctic soils
Soil - Blueberry	63	Miseq	V6-V8	11442	Deblur (ASV)	10.1094/PBIOMES-03-17-0012-R	SRA study PRJNA389786	Soil from bulk soil or blueberry rhizosphere-associated soil
Soil - Fires	148	HiSeq	V4	71394	Deblur (ASV)	Not found	ENA study ERP016543	Soil samples from Artic soils, locations of fires vs control samples
WWSR - Continents	865	MiSeq	V4	35206	Mothur (de novo OTU)	10.1038/s41564-019-0426-5	SRA study PRJNA509305	Waste water sludge reactor samples from Asia vs. North America
WWSR - Temp.	1021	MiSeq	V4	36791	Mothur (de novo OTU)	10.1038/s41564-019-0426-5	SRA study PRJNA509305	Waste water sludge reactor samples from hot (30 N to 30 S) and cold (30 N and up, 30 S and down) regions
dia_schneider***	79	MiSeq	V3.V4	38192	USEARCH (de novo OTU)	10.1038/sdata.2017.152	SRA study SRP093596	Stool samples of patients indicative of Clostridioides difficile infection vs control individuals
GEMS1***	871	454	V1-V2	3536	DADA2 (ASVs)	10.1186/gb-2014-16-6-r76	GEMS1 study at https:/microbiomedb.org	Stool samples from children under five, split between healthy controls and those with moderate-to-severe diarrhea
ob_zupancic***	70	454	V1-V3	2757.5	USEARCH (de novo OTU)	10.1371/journal.pone.0043052	SRA study SRP002465	Stool samples from Amish individuals varying in sex, age, and BMI (focus was on obesity)
***Used solely for cross-study consistency analyses with diarrhea
Note that all datasets in this processed with the USEARCH (de novo OTU) pipeline were taken from https://github.com/cduvallet/microbiomeHD.
