# Supplementary material for: Microbiome differential abundance methods produce different results across 38 datasets
Source: Nat Commun. 2022 Jan 17;13:342. doi: 10.1038/s41467-022-28034-z (PMC8763921; doi:10.1038/s41467-022-28034-z)
Supplement: Supplementary file 6 — Source Data [file 41467_2022_28034_MOESM6_ESM.zip]

Archive with 2 entries (2 files):
- source_data_all.xlsx
- Supp_Fig1AB_mean_RA_sig_hits.csv
