# Supplementary material for: Microbiome differential abundance methods produce different results across 38 datasets
Source: Nat Commun. 2022 Jan 17;13:342. doi: 10.1038/s41467-022-28034-z (PMC8763921; doi:10.1038/s41467-022-28034-z)
Supplement: Supplementary file 6 — Source Data [file 41467_2022_28034_MOESM6_ESM.zip › source_data_all.xlsx]

## Sheet: Figure1A_dataset_char (unfilt)
	Dataset.Name	Added.By	X.Description..include..sample.type..environment.species..and.comparison.variable..	Sample.Size	Minor.Group.Size	Seq..Tech.	X16S.variable.region	Aitch..PER..R2	Aitch..PER..P	Median.unrarified.depth	Rarefaction.depth	Pipeline.Name	Paper.doi	Raw.data	Metadata.File.Name	Metadata.File.md5sum	ASV.Table.File.Name	ASV.Table.md5sum	ASV.Table.Rarified.Name	ASV.Table.Rarified.md5sum	Genus.Table.File.Name	Genus.Table.md5sum	Genus.Table.Rarified.Name	Genus.Table.Rarified.md5sum	X16S.sequence.fasta.Name	X16S.sequence.fasta.md5sum	Completed.Filter.ASV.Pipeline	Completed.Filter.Genus.Pipeline	Completed.non.Filter.ASV	log(Sample size)	Aitchson's Dist. Effect Size	log(Aitch. dist. effect size)	Sparsity	Richness	log(Max read depth)	log(Read depth range)	Read depth variation	% below prev. cut-off
Mouse Facilities	Chemerin	Original hackathon	Stool of mice from different source facilities	115	36	Miseq	V6-V8	NA	NA	6742	2456	Deblur	10.7717/peerj.5494	ENA study PRJEB25165	Chemerin_metadata.tsv	948befc88d2115ad0ca5141131715575	Chemerin_ASVs_table.tsv	043febf6364ddd42e4278dae06b70fe9	Chemerin_ASVs_table_rare.tsv	70de4f109702371199c6bd573b405af4	Chemerin_genus_table.tsv	e79d24ef36623be4c70b989bae25ab8f	Chemerin_genus_table_rare.tsv	e88339c8ff8c976886d76b3e17ae0fa2			Yes	Yes	Run	4.74493	0.367475	-1.0011	0.849245	212	8.81611	9.08217	0.266337	62.7202
Soil - Blueberry	Blueberry	Original hackathon	Soil from bulk soil or blueberry rhizosphere associated soil	63	24	Miseq	V6-V8	NA	NA	11442	5215	Deblur	10.1094/PBIOMES-03-17-0012-R	SRA study PRJNA389786	Blueberry_metadata.tsv	aa8345e46fb31ba8349c27d350956b8e	Blueberry_ASVs_table.tsv	8a16a255f91050d45834c41041a57cc6	Blueberry_ASVs_table_rare.tsv	016c3fe900c2857060235db00a7ca948	Blueberry_genus_table.tsv	e8c5043c3b142a08a5f117d234ffb231	Blueberry_genus_table_rare.tsv	9833b42719519e8b892d31e4f3237ea9			Yes	Yes	Run	4.14313	0.034081	-3.37902	0.850453	1245	9.34505	9.37772	0.249219	60.5337
Human - ALL	MALL	Original hackathon	Stool samples from pediatric acute lymphoblastic leukemia patients with or without infections	36	16	Miseq	V4-V5	NA	NA	7171.5	2085	Deblur	10.3389/fcimb.2019.00028	ENA study PRJEB29237	MALL_metadata.tsv	880f8b10eec1a3428812435d0b69a912	MALL_ASVs_table.tsv	e6382142dd3752ae06a8dbaa0ecf39ee	MALL_ASVs_table_rare.tsv	cffe4e9797a390958b3b28ea33950b6b	MALL_genus_table.tsv	1ad33533617e89114050a55e1e444066	MALL_genus_table_rare.tsv	c3b2911df30d973a60a59b198a0f2148			Yes	Yes	Run	3.58352	0.0732203	-2.61428	0.897067	78.5	8.87787	9.44446	0.377635	73.3143
Mouse - Exercised	Exercise	Original hackathon	Stool of mice that were forced to exercise vs mice that were not forced to exercise	81	38	Miseq	V6-V8	NA	NA	5212	2184	Deblur	10.1128/mSystems.00006-17	ENA study PRJEB18615	Exercise_metadata.tsv	bb4310e4d1512d44bab1c2a4f3bdcfac	Exercise_ASVs_table.tsv	c71cf9d8d6d37b4deee8e6cd45a3bbbb	Exercise_ASVs_table_rare.tsv	4ee5416e1420637fb4e2adec1785de6e	Exercise_genus_table.tsv	8d40788c6f513f6b77ae32c6a6e20c13	Exercise_genus_table_rare.tsv	88e1010b1cf78aae3a0ee12e6a8c4f70			Yes	Yes	Run	4.39445	0.0174263	-4.04977	0.78294	282	8.55872	9.14527	0.299739	45.773
Human - CD (1)	BISCUIT	Original hackathon	Intestinal biopsy samples of pediatric healthy controls vs Crohn's disease patients	38	18	Miseq	V6-V8	NA	NA	7328.5	2098	Deblur	10.1186/s40168-018-0398-3	ENA study PRJEB21933	BISCUIT_metadata.tsv	efa0ac473faeba3bfffe41e545c56bce	BISCUIT_ASVs_table.tsv	537f01d412d67c020a4d85f7efefb287	BISCUIT_ASVs_table_rare.tsv	bbe2d8fee4a479ad292af76d2943b087	BISCUIT_genus_table.tsv	785bf80dd08c632d38db23c7665c57d3	BISCUIT_genus_table_rare.tsv	c5887bb2fc83799cc1d3e371ed1c09c4			Yes	Yes ((very few genera classified))	Run	3.63759	0.0315559	-3.456	0.893079	124	9.10714	9.68053	0.422938	73.913
Built - Office	Office	Jacob	Comparsion between samples from Toronto office and San Diego office	1107	531	MiSeq	V4	NA	NA	6220	2000	QIITA deblur	10.1128/mSystems.00022-16	QIITA study 10423	Office_metadata.tsv	3f15a7155a8b85df46a76b07b7e82f92	Office_ASVs_table.tsv	4ff9630eb5bb82933855c6659d1aff59	Office_ASVs_table_rare.tsv	b2b5c5e1cb31d867cdce016c1a86460e	Office_genus_table.tsv	1fb559783269c4821783d30f972bbec2	Office_genus_table_rare.tsv	7431bd4234c36c1d912da2d7bc714ac7			Yes	Yes	SKIP	7.00941	0.00327292	-5.72207	0.997554	117	8.82188	10.6105	0.742174	99.7531
Human - RA	art_scher	Gavin	Stool samples of rheumatoid arthritis patients vs controls	69	15	454	V1-V2	NA	NA	3216	2024	Duvallet et al. 2017 USEARCH pipeline	10.7554/eLife.01202.001	SRA study SRP023463	art_scher_metadata.tsv	12bc6f58732db34fabfd169da963e09e	art_scher_ASVs_table.tsv	5fa8490c4702ef5075c172c832439a79	art_scher_ASVs_table_rare.tsv	92ec64e9295e44fc96e8981bfc25c72b	art_scher_genus_table.tsv	ce946bcc50fe087cbcbd280cbbeb95ef	art_scher_genus_table_rare.tsv	ba463ffc6738673db9d012b9640db99f	NA	NA	Yes	Yes	Run	4.23411	0.0191558	-3.95515	0.884624	206	8.07589	9.45368	0.603289	63.3604
Human - ASD	asd_son	Gavin	Stool samples from neurotypical and autistic sibling children	102	43	Miseq	V1-V2	NA	NA	4781.5	2529	Duvallet et al. 2017 USEARCH pipeline	10.1371/journal.pone.0137725	SRA study SRP057700	asd_son_metadata.tsv	9d7497322f7a2b318d38e94b1bfc772d	asd_son_ASVs_table.tsv	d5a172327a8756802c36f4598f2dad6c	asd_son_ASVs_table_rare.tsv	1293856003233627e1c2bf9df4885896	asd_son_genus_table.tsv	e9439a97e7e8c69ede6827e9af1641ae	asd_son_genus_table_rare.tsv	43f93ed948e0a718098e7ab3b6c88ddc	NA	NA	Yes	Yes	Run	4.62497	0.00869261	-4.74528	0.873505	378	8.47251	8.81299	0.314457	64.4201
Human - C. diff (1)	cdi_schubert	Gavin	Stool samples from hospitalized individuals with or without Clostridium difficile infection	237	84	454	V3-V5	NA	NA	4967	2010	Duvallet et al. 2017 USEARCH pipeline	10.1128/mBio.01021-14	mothur.org/CDI_MicrobiomeModeling	cdi_schubert_metadata.tsv	c1e16646fc0a983045c6b07015c0f0b9	cdi_schubert_ASVs_table.tsv	491eefa3d63eb411493e8d376d85f9fd	cdi_schubert_ASVs_table_rare.tsv	f5799890f1392344cb85ce010ee89302	cdi_schubert_genus_table.tsv	fa6d4fa19352d1702052013f53338ee3	cdi_schubert_genus_table_rare.tsv	d01ac7ca1d98b304f6f456e24ed4ce27	NA	NA	Yes	Yes	Run	5.46806	0.088354	-2.4264	0.925039	254	8.51057	9.52084	0.340908	82.098
Human - C. diff (2)	cdi_vincent	Gavin	Stool samples from hospitalized Clostridium difficile patients vs matched controls	40	17	454	V3-V5	NA	NA	2665	2027	Duvallet et al. 2017 USEARCH pipeline	10.1186/2049-2618-1-18	Duvallet et al. 2017 emailed authors	cdi_vincent_metadata.tsv	00c391d2a333354be33582a44980bdcb	cdi_vincent_ASVs_table.tsv	50c7deadfd0c93cb04ee1d84e970a424	cdi_vincent_ASVs_table_rare.tsv	1f4f8632a91d14f07c8adf711d8e60bb	cdi_vincent_genus_table.tsv	3be2101479313f13fe3e12e555156fd4	cdi_vincent_genus_table_rare.tsv	c46095fecb4d1516b380bfeec677c26a	NA	NA	Yes	Yes	Run	3.68888	0.0439698	-3.12425	0.826678	127.5	7.88796	9.76687	1.06205	39.6053
Human - CC (1)	crc_baxter	Gavin	Stool samples from colorectal cancer patients vs controls	263	117	MiSeq	V4	NA	NA	11930	2021	Duvallet et al. 2017 USEARCH pipeline	10.1186/s13073-016-0290-3	SRA study SRP062005	crc_baxter_metadata.tsv	2f8baf1df7f0ec50ce98a24c556cf7f5	crc_baxter_ASVs_table.tsv	fb0894c57d50d28d42943ca8b222d3b7	crc_baxter_ASVs_table_rare.tsv	4ffb027cba07473ab75bab376fdf80fb	crc_baxter_genus_table.tsv	8ec21814fa4f271f300128dfc65b7ce0	crc_baxter_genus_table_rare.tsv	94a919d81b02f16ce8ae2e5c60cf462f	NA	NA	Yes	Yes	Run	5.57215	0.00557657	-5.18918	0.95717	670	9.38681	11.7557	0.915175	93.4774
Human - CC (2)	crc_zeller	Gavin	Stool samples from colorectal cancer patients vs controls	116	41	MiSeq	V4	NA	NA	120989	28042	Duvallet et al. 2017 USEARCH pipeline	10.15252/msb.20145645	ENA study PRJEB6070	crc_zeller_metadata.tsv	dc998f0a61bb9bede74097972c100dca	crc_zeller_ASVs_table.tsv	223ef5c23f4f5a13129d755593a657ff	crc_zeller_ASVs_table_rare.tsv	4973650f0704c8e2acfa49979b2fc10e	crc_zeller_genus_table.tsv	9c147b27f974d2e2e5ee75a8af093e4c	crc_zeller_genus_table_rare.tsv	9298b006fd7018c200b334453db5315a	NA	NA	Yes	Yes	Run	4.75359	0.0163082	-4.11609	0.897387	3898.5	11.7035	12.782	0.600751	71.548
Human - Inf.	edd_singh	Gavin	Stool samples from patients with enteric infections vs healthy family members	203	54	454	V3-V5	NA	NA	3377	2006	Duvallet et al. 2017 USEARCH pipeline	10.1186/s40168-015-0109-2	http://dx.doi.org/10.6084/m9.figshare.1447256	edd_singh_metadata.tsv	1dfdb4d221ad5a260c4024f29665f084	edd_singh_ASVs_table.tsv	e7002ee358e565c206878dfc576a5d61	edd_singh_ASVs_table_rare.tsv	49b969f75d997c435703739723a33754	edd_singh_genus_table.tsv	4a7c1d9a82e63854bf1934e576c9faab	edd_singh_genus_table_rare.tsv	71c9e44e396d0ee8337afc437868438b	NA	NA	Yes	Yes	Run	5.31321	0.0608741	-2.79895	0.920716	94	8.12474	9.05158	0.458874	82.9803
Human - HIV (1)	hiv_dinh	Gavin	Stool samples from chronic HIV patients vs uninfected controls	30	11	454	V3-V5	NA	NA	3295	2170	Duvallet et al. 2017 USEARCH pipeline	10.1093/infdis/jiu409	SRA study SRP039076	hiv_dinh_metadata.tsv	7c20376ce694f3f93ecb6d36dfecdc92	hiv_dinh_ASVs_table.tsv	10827a3885d77cb119329fd2ee7251f6	hiv_dinh_ASVs_table_rare.tsv	7f425ccc088f51df95d5d114c891d152	hiv_dinh_genus_table.tsv	d2e8e25a9be231667fcca845a5234781	hiv_dinh_genus_table_rare.tsv	c371ede9f03e1934eccd86483549125e	NA	NA	Yes	Yes	Run	3.4012	0.034683	-3.3615	0.834654	206.5	8.10016	9.14067	0.547326	50.7132
Human - HIV (2)	hiv_lozupone	Gavin	Stool samples from HIV patients vs uninfected controls	27	5	MiSeq	V4	NA	NA	3566	2220	Duvallet et al. 2017 USEARCH pipeline	10.1016/j.chom.2013.08.006	ENA study PRJEB4335	hiv_lozupone_metadata.tsv	04e16729a567ffab8336bec39d57e792	hiv_lozupone_ASVs_table.tsv	5fba4b19998174fbb33634c5ee94f0c1	hiv_lozupone_ASVs_table_rare.tsv	5b1dd975a28e57aca842ebdaa4a14a79	hiv_lozupone_genus_table.tsv	9d735c1499f529599c561eb95610c3b9	hiv_lozupone_genus_table_rare.tsv	76cbe52ee95ac4f07bb408b447b9cef3	NA	NA	Yes	Yes	Run	3.29584	0.0607238	-2.80142	0.779828	220	8.1792	10.1431	0.987084	38.7543
Human - HIV (3)	hiv_noguerajulian	Gavin	Stool samples from HIV patients vs uninfected controls	170	28	MiSeq	V3-V4	NA	NA	27689.5	2012	Duvallet et al. 2017 USEARCH pipeline	10.1016/j.ebiom.2016.01.032	SRA study SRP068240	hiv_noguerajulian_metadata.tsv	581ec94e944b8114c62eecf834d97f17	hiv_noguerajulian_ASVs_table.tsv	b65f6c4f23e961c7605d0e3aafccb8ce	hiv_noguerajulian_ASVs_table_rare.tsv	295a6dcdf741ce428b60b760be844a6b	hiv_noguerajulian_genus_table.tsv	c6579bd98acd464cd64c75904c442332	hiv_noguerajulian_genus_table_rare.tsv	a2baa10be0de123ad3bf9a1b2300451b	NA	NA	Yes	Yes	Run	5.1358	0.0149219	-4.20493	0.914505	1128	10.2288	12.3426	1.01699	78.8176
Human - CD (2)	ibd_gevers	Gavin	Multiple gut sampletypes from treatment-na•ve pediatric Crohn's disease patients and control subjects	154	15	Miseq	V4	NA	NA	10014.5	2071	Duvallet et al. 2017 USEARCH pipeline	10.1016/j.chom.2014.02.005	SRA study SRP040765	ibd_gevers_metadata.tsv	fc2a20f5eaca015383ad954e686178a9	ibd_gevers_ASVs_table.tsv	dfbeaa634491b42ac7589d3250f743d3	ibd_gevers_ASVs_table_rare.tsv	d9263131af5565bdfcbc50252bdfcfba	ibd_gevers_genus_table.tsv	5c86536cd91a76ba4e6573abe709fc0f	ibd_gevers_genus_table_rare.tsv	9808f22a7ba1cf1485441df0197bc307	NA	NA	Yes	Yes	Run	5.03695	0.0149578	-4.20252	0.904827	853.5	9.21179	10.9208	0.722573	71.6276
Human - IBD	ibd_papa	Gavin	Stool samples from inflammatory bowel disease patients vs controls	24	7	454	V3-V5	NA	NA	4471	2089	Duvallet et al. 2017 USEARCH pipeline	10.1371/journal.pone.0039242	Duvallet et al. 2017 emailed authors	ibd_papa_metadata.tsv	97dc018c14ebecdf40dd233434160e9e	ibd_papa_ASVs_table.tsv	eb7addfce7da64c316560b0c437ce0c2	ibd_papa_ASVs_table_rare.tsv	f2e0303f8ee6ab0a14a0a4d86627e1f9	ibd_papa_genus_table.tsv	48904739fe42d6e0a063c2391026723f	ibd_papa_genus_table_rare.tsv	5bb756f5968b1851836e320fa27fd907	NA	NA	Yes	Yes	Run	3.17805	0.0608474	-2.79939	0.854482	348.5	8.40537	8.3905	0.293639	60.5519
Human - OB (1)	ob_goodrich	Gavin	Stool samples from dizygotic and monozygotic twins from the TwinsUK cohort. Particular focus on non-obese vs obese individuals	613	185	Miseq	V4	NA	NA	27077	3433	Duvallet et al. 2017 USEARCH pipeline	10.1016/j.cell.2014.09.053	ENA studies PRJEB6702 and PRJEB6705	ob_goodrich_metadata.tsv	4195be0785f9f5c20e0c80e10ce6bf2f	ob_goodrich_ASVs_table.tsv	8bb724c44cce17bf5e5bd4208ae2420b	ob_goodrich_ASVs_table_rare.tsv	ec7fb3b7a58aaed2617f029706a83b7c	ob_goodrich_genus_table.tsv	28d8db1ff324ce8f1e986479e82abac9	ob_goodrich_genus_table_rare.tsv	a3a3edc1bdb25e46e44d29964e62586d	NA	NA	Yes	Yes	SKIP	6.41836	0.00448857	-5.40622	0.958847	2241	10.2064	11.4338	0.46189	92.3397
Human - OB (2)	ob_ross	Gavin	Stool samples from subjects within a community with varying health conditions	52	21	454	V1-V3	NA	NA	5038.5	2017	Duvallet et al. 2017 USEARCH pipeline	10.1186/s40168-015-0072-y	SRA study SRP053023	ob_ross_metadata.tsv	d9ee0b87a4e69ea4b5d22bd36f2eab47	ob_ross_ASVs_table.tsv	7f59f81e748a023b3eade6449f4f2cfb	ob_ross_ASVs_table_rare.tsv	79dd1486ea00f11336f88e0cd7101724	ob_ross_genus_table.tsv	4f7b0b115c4a97648484d8351b3e7110	ob_ross_genus_table_rare.tsv	34bc7b82dd312065949e018ff6695c0f	NA	NA	Yes	Yes	Run	3.95124	0.0185683	-3.9863	0.819282	205.5	8.52486	9.49168	0.486677	50.0416
Human - OB (3)	ob_turnbaugh	Gavin	Stool samples from dizygotic and monozygotic twins with a particular focus on non-obese vs obese individuals	78	23	454	V2	NA	NA	2831	2008	Duvallet et al. 2017 USEARCH pipeline	10.1038/nature07540	https://gordonlab.wustl.edu/NatureTwins_2008/TurnbaughNature_11_30_08.html	ob_turnbaugh_metadata.tsv	309fa9cb403e36f851ed257fd3785a63	ob_turnbaugh_ASVs_table.tsv	6386d315b51cfff298f4e5b444779b77	ob_turnbaugh_ASVs_table_rare.tsv	8d033b9febe3635878f48be11b9eb749	ob_turnbaugh_genus_table.tsv	41752b04eab3dea5d721b1278697cb8c	ob_turnbaugh_genus_table_rare.tsv	c4d211c3f146eb09d470bd03cf7537f5	NA	NA	Yes	Yes	Run	4.35671	0.0260431	-3.648	0.901506	544.5	7.94839	9.85713	0.835364	73.8832
Human - OB (4)	ob_zhu	Gavin	Stool samples from nonalcoholic steatohepatitis, obese, and control individuals. Subset chosen for comparison was obese vs control subjects	41	16	454	V4	NA	NA	9778	2196	Duvallet et al. 2017 USEARCH pipeline	10.1002/hep.26093	MG-RAST, study mgp1195	ob_zhu_metadata.tsv	4569d3edc1772466fd43d23a71408892	ob_zhu_ASVs_table.tsv	ae25f3b795f42550561affd9a88cf867	ob_zhu_ASVs_table_rare.tsv	643b151069c55e83eec6fb6f199077ac	ob_zhu_genus_table.tsv	27eb7abf4c988089c3abe6aed2c4900d	ob_zhu_genus_table_rare.tsv	3e08d9ae59079825f57a224282d06cc7	NA	NA	Yes	Yes	Run	3.71357	0.0627736	-2.76822	0.844463	544	9.18789	9.57192	0.368345	56.5952
Human - Par.	par_scheperjans	Gavin	Stool samples from Parkinson's disease vs control subjects	108	53	454	V1-V3	NA	NA	2476.5	2023	Duvallet et al. 2017 USEARCH pipeline	10.1002/mds.26069	ENA study PRJEB4927	par_scheperjans_metadata.tsv	1c636e1871d4c390a52517e84762fd82	par_scheperjans_ASVs_table.tsv	800503fe4e220c91cf57eedf14d9766e	par_scheperjans_ASVs_table_rare.tsv	76f552535c520e8983cfda6c46749fa5	par_scheperjans_genus_table.tsv	82fe8bb662633d656a53f471d9ff8f48	par_scheperjans_genus_table_rare.tsv	444dbd9c379c4e77b648189db39671b5	NA	NA	Yes	Yes	Run	4.68213	0.0116311	-4.45408	0.914417	248.5	7.8146	7.82883	0.203429	78.0756
Human - T1D (1)	t1d_alkanani	Gavin	Stool samples from Type 1 diabetes vs control subjects	102	50	MiSeq	V4	NA	NA	9885	2060	Duvallet et al. 2017 USEARCH pipeline	10.2337/db14-1847	Duvallet et al. 2017 emailed authors	t1d_alkanani_metadata.tsv	044d99b764bf76f76ba9484459360ee4	t1d_alkanani_ASVs_table.tsv	b81c5e86b0b4ba9547415a59082d0f0f	t1d_alkanani_ASVs_table_rare.tsv	0e055422b4e0df3959e161df1d3e8faa	t1d_alkanani_genus_table.tsv	1b4150a1131694ecdb28b5369b6a9c44	t1d_alkanani_genus_table_rare.tsv	8627b1f5b6f3e76c0db4682d2c25c29d	NA	NA	Yes	Yes	Run	4.62497	0.0138413	-4.2801	0.950592	3193	9.19877	11.455	1.12705	99.3173
Human - T1D (2)	t1d_mejialeon	Gavin	Stool samples from Type 1 diabetes vs control subjects	28	8	454	V4	NA	NA	4702.5	2202	Duvallet et al. 2017 USEARCH pipeline	10.1038/srep03814	Duvallet et al. 2017 emailed authors	t1d_mejialeon_metadata.tsv	cbbb052c0be6d9dd775a9f60096f3b71	t1d_mejialeon_ASVs_table.tsv	a5fe769d350a77b4c1987c62b93ad90d	t1d_mejialeon_ASVs_table_rare.tsv	ba47e0eb5dcff9519495f4c3cc212caf	t1d_mejialeon_genus_table.tsv	89c4eefe41c3ed1ed360e95cc05e8f83	t1d_mejialeon_genus_table_rare.tsv	1943f725d5403e2f46ce70ef0eba08c5	NA	NA	Yes	Yes	Run	3.3322	0.0663231	-2.71322	0.7328	153	8.45585	8.98118	0.400474	30.4729
WWSR - Continents	GWMC_ASIA_NA	Nicole	waste water sludge reactor samples from asia vs. north america	865	248	MiSeq	V4	NA	NA	35206	25600	Wu et al. 2019	10.1038/s41564-019-0426-5	SRA PRJNA509305	GWMC_ASIA_NA_metadata.csv	6da956a9c46bd1fd14485a7470fcc8c3	GWMC_ASIA_NA_ASVs_table.tsv	3a52dee4e4aac034d9b5c12f6c5fe13c	GWMC_ASIA_NA_ASVs_table_rare.tsv	84d0c6a03d6812644cd40bcd12d16b85	GWMC_ASIA_NA_genus_table.tsv	d7fb68715fe13e7ed5643953f7d2a6b6	GWMC_ASIA_NA_genus_table_rare.tsv	8d6eddbb9f9c98c8094f3f4dfa7b62db	GWMC_ASVs.fasta	45b7d1562b086699d4dd2a73c37f7a01	Yes	Yes	SKIP	6.76157	0.0539425	-2.91984	0.967494	2818	10.469	12.692	0.647497	91.852
WWSR - Temp.	GWMC_HOT_COLD	Nicole	waste water sludge reactor samples from hot (30 N to 30 S) and cold (30 N and up, 30 S and down)	1021	223	MiSeq	V4	NA	NA	36791	25600	Wu et al. 2019	10.1038/s41564-019-0426-5	SRA PRJNA509305	GWMC_HOT_COLD_metadata.csv	4c85ce7e171fec0aecdc67c2c1b7c5dc	GWMC_HOT_COLD_ASVs_table.tsv	032a3c52e0d504a6db8c3f0cc5441095	GWMC_HOT_COLD_ASVs_table_rare.tsv	5aa16491f458e1b5866bf64ed8c288ec	GWMC_HOT_COLD_genus_table.tsv	287225916768385c321b8688a5abfec4	GWMC_HOT_COLD_genus_table_rare.tsv	925bfda08eb3fe91893518322089f6cd	GWMC_ASVs.fasta	45b7d1562b086699d4dd2a73c37f7a01	Yes	Yes	SKIP	6.92854	0.0218821	-3.82209	0.969603	2755	10.513	12.6953	0.593437	92.3018
Marine - Sediment	sw_sed_detender	Robyn	Marine seawater vs sediment samples from the Belgian North Sea	78	18	MiSeq	V3-V4	NA	NA	25624	2000	Deblur	10.1021/acs.est.5b01093	SRA SRA233339	sw_sed_detender_metadata.tsv	a845335880a82d739662e090ebf06609	sw_sed_detender_ASVs_table.tsv	1ae1769dba473a4e7a34356e7ffa5b34	sw_sed_detender_ASVs_table_rare.tsv	5237868549895a67db91ae028729cae7	sw_sed_detender_genus_table.tsv	e09ab9516d21c12bdc40bf1aae463359	sw_sed_detender_genus_table_rare.tsv	5f82916a411ff2de8ed5a5daf9d1fb28	sw_sed_detender_ASVs.fasta	b3af4f6d20994e601d885517dff4b941	Yes	Yes	Run	4.35671	0.233368	-1.45514	0.91536	551	10.1513	12.3414	0.941025	79.105
Marine - Plastic (1)	sw_plastic_frere	Robyn	Marine plastic vs seawater samples from the Bay of Brest, Northern Atlantic	59	12	MiSeq	V4-V5	NA	NA	75591	2000	Deblur	10.1016/j.envpol.2018.07.023	VAMPS portal LQM_MPLA_Bv4v5	sw_plastic_frere_metadata.tsv	7a5726c5032db814669fbefd80117ce1	sw_plastic_frere_ASVs_table.tsv	5c4aa44b2db38bacf12f7479585ab45d	sw_plastic_frere_ASVs_table_rare.tsv	01240b4a5c030db63034c491ce8b24c9	sw_plastic_frere_genus_table.tsv	90d2f630d22c3e8f7c9877b8f456c796	sw_plastic_frere_genus_table_rare.tsv	d0974ea65c91a41e99f8fa80d39235ac	sw_plastic_frere_ASVs.fasta	d4036f426f9b0d159a8f9062f3ca78d0	Still Running	Still Running	SKIP	4.07754	0.0975763	-2.32712	0.909366	1903	11.2331	12.263	0.413654	75.9318
Marine - Plastic (2)	sed_plastic_hoellein	Robyn	River plastic vs sediment samples from the North Shore Channel of Lake Michigan	31	12	MiSeq	V4	NA	NA	16664	2000	Deblur	10.1086/693012	SRA SRP077684	sed_plastic_hoellein_metadata.tsv	7e35c006555bc332b49cea2e89a93fa1	sed_plastic_hoellein_ASVs_table.tsv	d42661b3a562a683c96d9eaceb297873	sed_plastic_hoellein_ASVs_table_rare.tsv	95ac22d68ab828f0811f27e42e6c92bf	sed_plastic_hoellein_genus_table.tsv	9834a6eef3f3b62c3bb6e8e62d16ef23	sed_plastic_hoellein_genus_table_rare.tsv	8fa904746da2d1a4db69565afec7b1be	sed_plastic_hoellein_ASVs.fasta	8d1b256988890785f5b9981edd5a8768	Yes	Yes	Run	3.43399	0.0960071	-2.34333	0.840344	1304	9.72101	9.87545	0.229604	61.8995
Marine - Plastic (3)	wood_plastic_kesy	Robyn	Marine plastic vs wood samples in the Baltic Sea	72	24	MiSeq	V4	NA	NA	34990	2000	Deblur	10.3389/fmicb.2019.01665	SRA PRJNA506548	wood_plastic_kesy_metadata.tsv	6d925af5db18f4e7117572a34b16b92c	wood_plastic_kesy_ASVs_table.tsv	94f516322657a6185edb5675edf0957f	wood_plastic_kesy_ASVs_table_rare.tsv	e951338ca72964df1c47771565ccd87d	wood_plastic_kesy_genus_table.tsv	df12cd0ab37f3f243c7b6f9dd3feae0a	wood_plastic_kesy_genus_table_rare.tsv	c82d1bf85120ed27be37df6714d01392	wood_plastic_kesy_ASVs.fasta	fb4ce9d836f3f7bcb45f59862b9b2a79	Yes	No	Run	4.27667	0.0413541	-3.18558	0.875835	396	10.4628	11.4066	0.464782	74.2911
River - Plastic	seston_plastic_mccormick	Robyn	River plastic vs seston samples from the North Shore Channel of Lake Michigan	65	26	MiSeq	V4	NA	NA	18942	2000	Deblur	doi.org/10.1002/ecs2.1556	SRA SRP065321	seston_plastic_mccormick_metadata.tsv	3a4a35c65031d73d0138e24dbcbbc4e7	seston_plastic_mccormick_ASVs_table.tsv	a78c6a113e84566902a83182ff5a6a07	seston_plastic_mccormick_ASVs_table_rare.tsv	5b5892c72899c154455eab800f4a59f4	seston_plastic_mccormick_genus_table.tsv	e66b66884d0b4f2783601dba4817bf62	seston_plastic_mccormick_genus_table_rare.tsv	73ac361231a76d5c27ec082f1f4ae090	seston_plastic_mccormick_ASVs.fasta	728b57e731d15013553c2e5a6b60ec5f	Yes	Yes	Run	4.17439	0.070813	-2.64771	0.909073	786	9.84914	10.5216	0.445906	78.5676
Marine - Plastic (4)	glass_plastic_oberbeckmann	Robyn	Marine plastic vs glass samples from the North Sea	30	8	MiSeq	V4	NA	NA	4545	2000	Deblur	10.1371/journal.pone.0159289	SRA PRJNA283545	glass_plastic_oberbeckmann_metadata.tsv	51ce83789943ccc3f5321107e7954a9a	glass_plastic_oberbeckmann_ASVs_table.tsv	e9d6b8b21f6208e0ffa2a2ceb2a29737	glass_plastic_oberbeckmann_ASVs_table_rare.tsv	944483753645bc75100e39407cba2bc7	glass_plastic_oberbeckmann_genus_table.tsv	13cc9925316158d3bfd16e46ad4db29a	glass_plastic_oberbeckmann_genus_table_rare.tsv	2b120053be931a571654347015b6f041	glass_plastic_oberbeckmann_ASVs.fasta	35bd49c5bc7c4c387575d5ec3ec9221a	Yes	Yes	Run	3.4012	0.0757323	-2.58055	0.874606	247	8.42178	9.69122	0.557166	65.5086
Marine - Plastic (5)	sed_plastic_rosato	Robyn	Marine plastic vs sediment samples from anaerobic slurry microcosms	39	12	MiSeq	V1-V3	NA	NA	10851	2000	Deblur	10.1016/j.scitotenv.2019.135790	SRA PRJNA602877	sed_plastic_rosato_metadata.tsv	2f99e90af95bf7f66a7292e3d051731b	sed_plastic_rosato_ASVs_table.tsv	9161a4f31d526fd8fbd7bfda021a2b05	sed_plastic_rosato_ASVs_table_rare.tsv	ecda3efc91f458576cc2b1091ca88b3b	sed_plastic_rosato_genus_table.tsv	9cd892ec3a1f890b290ee6edfa92110e	sed_plastic_rosato_genus_table_rare.tsv	e092b67c2e779a6b711a5af8192c8116	sed_plastic_rosato_ASVs.fasta	2b99b8a74dc21d95ba393742f11599bb	Yes	Yes	Run	3.66356	0.195401	-1.6327	0.723214	534	9.29201	9.87991	0.433468	25.058
Soil - Arctic	ArcticTransects	AndrŽ	Canada+USA Arctic soils vs Russian Arctic soils	178	69	MiSeq	V4	NA	NA	22472	2000	Deblur	?	ENA study ERP111883	ArcticTransects_meta.tsv	68f00ba2f1b2cd6a6dfc3ccd1f13b1db	ArcticTransects_ASVs_table.tsv	df0d3b76c9733b17a4bf3fe9e59b801e	ArcticTransects_ASVs_table_rare.tsv	6cfb68c970d9547ebf0ae75f96851b18	ArcticTransects_genus_table.tsv	248a61613140c380319facc45e159ca3	ArcticTransects_genus_table_rare.tsv	dbe067d34aded0aa921ab2e8c3e7d196	ArcticTransects.fa	c38c876a7a4698ace3cf16c5fc0f3b58	Yes	No	SKIP	5.18178	0.0687748	-2.67692	0.976487	2908.5	10.3132	11.0121	0.530453	96.1067
Soil - Fires	ArcticFireSoils	AndrŽ	Control vs locations of fires in Arctic soils	147	48	HiSeq	V4	NA	NA	71394	45300	Deblur	?	ENA study ERP016543	ArcticFireSoils_meta.tsv	d95195300546b36d2bd138475369d76b	ArcticFireSoils_ASVs_table.tsv	5da5d4a04f39d6e59ec5fdda96435138	ArcticFireSoils_ASVs_table_rare.tsv	9b25522d2a3405258c00716e7d5e1ff1	ArcticFireSoils_genus_table.tsv	045c6b0aa29775f27bb6b5d8f2844a41	ArcticFireSoils_genus_table_rare.tsv	d5a595a5883a1666f4ac471a39e82d01	ArcticFireSoils.fa	d59b897c9ec244242add95d0130878e1	Yes	Yes	SKIP	4.99043	0.0542323	-2.91448	0.957043	1553	11.1735	11.4162	0.180402	90.7743
Freshwater - Arctic	ArcticFreshwaters	AndrŽ	Arctic lake vs watershed	936	465	HiSeq	V4	NA	NA	3272	2000	Deblur	?	ENA study ERP017459	ArcticFreshwaters_meta.tsv	fe4d6ebfdd3e8ab6a88f353bd92ec2be	ArcticFreshwaters_ASVs_table.tsv	260cb3bd9e05565433b39ed9d8804d50	ArcticFreshwaters_ASVs_table_rare.tsv	b5084e20951a0248b7d068511f83ab57	ArcticFreshwaters_genus_table.tsv	29de49b69a4517533680b66b3b3c81ab	ArcticFreshwaters_genus_table_rare.tsv	b1cb7229075eec645c7be2629b63ce2f	ArcticFreshwaters.fa		Yes	Yes	SKIP	6.84162	0.0502799	-2.99015	0.995127	655.5	8.82563	10.6173	0.536994	99.7961
Freshwater - Treat.	Ji_WTP_DS	Nicole	Water samples from a water treatment plant and a distribution system	59	29	MiSeq	V4	NA	NA	65455	35880	Deblur	10.1371/journal. pone.0141087	QIITA study 10251	Ji_WTP_DS_metadata.csv	e90dba74241cc32501e91e760ab3206b	Ji_WTP_DS_ASVs_table.tsv	f22c9fb205d8420f1e3f1041f5df6968	Ji_WTP_DS_ASVs_table_rare.tsv	587e083c3f409ea7f014a5ca511cbd8b	Ji_WTP_DS_genus_table.tsv	02e0d4d1fed9e90c548cd293b908f4ee	Ji_WTP_DS_genus_table_rare.tsv	cdc76028ff7436e1e6fe152947cc5ca1	Ji_WTP_DS.fa	21101a21542be7d751936121a6096f12	Yes	Yes	Run	4.07754	0.252316	-1.37707	0.956425	157	11.0891	11.1343	0.195313	93.1987

## Sheet: Figure1A_counts (unfilt)
	Built - Office	Freshwater - Arctic	Freshwater - Treat.	Human - ALL	Human - ASD	Human - CC (1)	Human - CC (2)	Human - CD (1)	Human - CD (2)	Human - C. diff (1)	Human - C. diff (2)	Human - HIV (1)	Human - HIV (2)	Human - HIV (3)	Human - IBD	Human - Inf.	Human - OB (1)	Human - OB (2)	Human - OB (3)	Human - OB (4)	Human - Par.	Human - RA	Human - T1D (1)	Human - T1D (2)	Marine - Plastic (1)	Marine - Plastic (2)	Marine - Plastic (3)	Marine - Plastic (4)	Marine - Plastic (5)	Marine - Sediment	Mouse - Exercised	Mouse Facilities	River - Plastic	Soil - Arctic	Soil - Blueberry	Soil - Fires	WWSR - Continents	WWSR - Temp.
ALDEx2	1	497	76	0	0	0	0	0	0	98	0	0	0	0	0	45	2	0	0	0	0	0	0	0	374	1	28	3	255	563	0	206	65	703	0	264	2857	1391
ANCOM-II	2	227	33	3	0	4	61	1	26	103	1	0	2	34	0	17	68	1	4	19	2	0	0	1	515	16	8	4	64	266	1	141	65	483	22	198	1261	712
corncob	31	3421	41	34	4	75	399	0	247	335	19	6	4	98	3	208	488	5	2	60	3	6	0	25	508	82	48	8	376	1866	0	86	258	1930	2	1014	14477	12088
DESeq2	49	1138	128	28	0	11	178	7	1	248	19	0	30	24	1	80	178	0	1	56	2	7	1	0	789	18	53	6	359	626	0	335	384	2097	0	1099	5598	4102
edgeR	2642	3367	281	477	207	688	2859	318	247	459	172	104	89	682	173	353	1040	174	321	342	311	198	331	49	2983	449	313	98	619	3972	36	564	1665	6285	374	3904	10053	8867
LEfSe	1086	10208	248	100	96	232	1676	32	743	958	73	37	123	1057	206	478	2104	32	525	232	140	87	2338	59	755	382	184	147	494	3180	85	702	636	4730	783	4882	21735	16749
limma voom (TMM)	74810	168601	3664	576	0	12	12559	1	1	1596	0	0	10	3	0	175	1364	1	2874	0	32	23	0	131	1130	4	1556	8	1155	7455	3	1120	665	113899	0	18487	85744	80902
limma voom (TMMwsp)	74769	167750	1817	74	0	9	18	0	3	3312	395	0	0	10726	24	1198	331	0	4310	1334	1	0	0	67	16246	3476	2063	29	503	8187	0	1206	7188	113058	24	35073	81686	90461
MaAsLin2	86	4998	110	0	0	1	0	0	438	1045	0	0	0	46	1	367	75	0	0	58	0	0	0	12	620	18	43	13	472	6049	0	653	191	4466	23	1203	16781	12210
MaAsLin2 (rare)	82	3063	113	0	0	0	0	0	178	359	0	0	0	1	1	301	5	0	0	0	0	4	0	8	248	0	19	12	306	3096	0	510	62	1321	11	1075	15684	12656
metagenomeSeq	50	2919	94	9	0	7	6	0	28	230	0	0	2	3	8	67	75	0	0	0	0	0	0	3	773	24	43	14	596	3465	0	636	244	4360	11	1666	16194	11955
t-test (rare)	24	1789	30	0	0	0	0	0	6	250	0	0	4	1	0	18	4	0	0	0	0	0	0	0	81	0	13	0	162	322	0	365	14	690	1	651	14119	10720
Wilcoxon (CLR)	7	168418	3679	2	0	0	1	0	0	3298	0	0	0	0	0	1242	18	0	4744	1	0	0	0	0	18539	3638	2746	0	478	8712	0	956	8563	1475	0	36322	87799	4829
Wilcoxon (rare)	105	3550	136	0	0	4	0	0	174	494	0	0	0	0	0	340	7	0	0	0	0	0	0	3	263	0	14	7	301	3098	0	533	80	1535	1	1431	16305	12841

## Sheet: Figure1B_dataset_char (filt)
	Dataset.Name	Added.By	X.Description..include..sample.type..environment.species..and.comparison.variable..	Sample.Size	Minor.Group.Size	Seq..Tech.	X16S.variable.region	Aitch..PER..R2	Aitch..PER..P	Median.unrarified.depth	Rarefaction.depth	Pipeline.Name	Paper.doi	Raw.data	Metadata.File.Name	Metadata.File.md5sum	ASV.Table.File.Name	ASV.Table.md5sum	ASV.Table.Rarified.Name	ASV.Table.Rarified.md5sum	Genus.Table.File.Name	Genus.Table.md5sum	Genus.Table.Rarified.Name	Genus.Table.Rarified.md5sum	X16S.sequence.fasta.Name	X16S.sequence.fasta.md5sum	Completed.Filter.ASV.Pipeline	Completed.Filter.Genus.Pipeline	Completed.non.Filter.ASV	log(Sample size)	Aitchson's Dist. Effect Size	log(Aitch. dist. effect size)	Sparsity	Richness	log(Max read depth)	log(Read depth range)	Read depth variation
Mouse Facilities	Chemerin	Original hackathon	Stool of mice from different source facilities	115	36	Miseq	V6-V8	NA	NA	6742	2456	Deblur	10.7717/peerj.5494	ENA study PRJEB25165	Chemerin_metadata.tsv	948befc88d2115ad0ca5141131715575	Chemerin_ASVs_table.tsv	043febf6364ddd42e4278dae06b70fe9	Chemerin_ASVs_table_rare.tsv	70de4f109702371199c6bd573b405af4	Chemerin_genus_table.tsv	e79d24ef36623be4c70b989bae25ab8f	Chemerin_genus_table_rare.tsv	e88339c8ff8c976886d76b3e17ae0fa2			Yes	Yes	Run	4.7362	0.431141	-0.841319	0.67393	172	8.78882	9.05357	0.261554
Soil - Blueberry	Blueberry	Original hackathon	Soil from bulk soil or blueberry rhizosphere associated soil	63	24	Miseq	V6-V8	NA	NA	11442	5215	Deblur	10.1094/PBIOMES-03-17-0012-R	SRA study PRJNA389786	Blueberry_metadata.tsv	aa8345e46fb31ba8349c27d350956b8e	Blueberry_ASVs_table.tsv	8a16a255f91050d45834c41041a57cc6	Blueberry_ASVs_table_rare.tsv	016c3fe900c2857060235db00a7ca948	Blueberry_genus_table.tsv	e8c5043c3b142a08a5f117d234ffb231	Blueberry_genus_table_rare.tsv	9833b42719519e8b892d31e4f3237ea9			Yes	Yes	Run	4.11087	0.0430503	-3.14539	0.719483	915	9.18287	9.26284	0.257732
Human - ALL	MALL	Original hackathon	Stool samples from pediatric acute lymphoblastic leukemia patients with or without infections	36	16	Miseq	V4-V5	NA	NA	7171.5	2085	Deblur	10.3389/fcimb.2019.00028	ENA study PRJEB29237	MALL_metadata.tsv	880f8b10eec1a3428812435d0b69a912	MALL_ASVs_table.tsv	e6382142dd3752ae06a8dbaa0ecf39ee	MALL_ASVs_table_rare.tsv	cffe4e9797a390958b3b28ea33950b6b	MALL_genus_table.tsv	1ad33533617e89114050a55e1e444066	MALL_genus_table_rare.tsv	c3b2911df30d973a60a59b198a0f2148			Yes	Yes	Run	3.46574	0.102179	-2.28103	0.778803	49	8.57848	9.3165	0.462595
Mouse - Exercised	Exercise	Original hackathon	Stool of mice that were forced to exercise vs mice that were not forced to exercise	81	38	Miseq	V6-V8	NA	NA	5212	2184	Deblur	10.1128/mSystems.00006-17	ENA study PRJEB18615	Exercise_metadata.tsv	bb4310e4d1512d44bab1c2a4f3bdcfac	Exercise_ASVs_table.tsv	c71cf9d8d6d37b4deee8e6cd45a3bbbb	Exercise_ASVs_table_rare.tsv	4ee5416e1420637fb4e2adec1785de6e	Exercise_genus_table.tsv	8d40788c6f513f6b77ae32c6a6e20c13	Exercise_genus_table_rare.tsv	88e1010b1cf78aae3a0ee12e6a8c4f70			Yes	Yes	Run	4.38203	0.0179937	-4.01773	0.651931	248.5	8.51779	9.12924	0.298065
Human - CD (1)	BISCUIT	Original hackathon	Intestinal biopsy samples of pediatric healthy controls vs Crohn's disease patients	38	18	Miseq	V6-V8	NA	NA	7328.5	2098	Deblur	10.1186/s40168-018-0398-3	ENA study PRJEB21933	BISCUIT_metadata.tsv	efa0ac473faeba3bfffe41e545c56bce	BISCUIT_ASVs_table.tsv	537f01d412d67c020a4d85f7efefb287	BISCUIT_ASVs_table_rare.tsv	bbe2d8fee4a479ad292af76d2943b087	BISCUIT_genus_table.tsv	785bf80dd08c632d38db23c7665c57d3	BISCUIT_genus_table_rare.tsv	c5887bb2fc83799cc1d3e371ed1c09c4			Yes	Yes ((very few genera classified))	Run	3.58352	0.0356368	-3.33438	0.734883	83.5	8.72729	9.38513	0.453448
Built - Office	Office	Jacob	Comparsion between samples from Toronto office and San Diego office	1107	531	MiSeq	V4	NA	NA	6220	2000	QIITA deblur	10.1128/mSystems.00022-16	QIITA study 10423	Office_metadata.tsv	3f15a7155a8b85df46a76b07b7e82f92	Office_ASVs_table.tsv	4ff9630eb5bb82933855c6659d1aff59	Office_ASVs_table_rare.tsv	b2b5c5e1cb31d867cdce016c1a86460e	Office_genus_table.tsv	1fb559783269c4821783d30f972bbec2	Office_genus_table_rare.tsv	7431bd4234c36c1d912da2d7bc714ac7			Yes	Yes	SKIP	6.72863	0.00943659	-4.66316	0.786583	34	8.50045	10.3942	0.750259
Human - RA	art_scher	Gavin	Stool samples of rheumatoid arthritis patients vs controls	69	15	454	V1-V2	NA	NA	3216	2024	Duvallet et al. 2017 USEARCH pipeline	10.7554/eLife.01202.001	SRA study SRP023463	art_scher_metadata.tsv	12bc6f58732db34fabfd169da963e09e	art_scher_ASVs_table.tsv	5fa8490c4702ef5075c172c832439a79	art_scher_ASVs_table_rare.tsv	92ec64e9295e44fc96e8981bfc25c72b	art_scher_genus_table.tsv	ce946bcc50fe087cbcbd280cbbeb95ef	art_scher_genus_table_rare.tsv	ba463ffc6738673db9d012b9640db99f	NA	NA	Yes	Yes	Run	3.85015	0.0264216	-3.63357	0.746884	175	8.15162	8.68592	0.434772
Human - ASD	asd_son	Gavin	Stool samples from neurotypical and autistic sibling children	102	43	Miseq	V1-V2	NA	NA	4781.5	2529	Duvallet et al. 2017 USEARCH pipeline	10.1371/journal.pone.0137725	SRA study SRP057700	asd_son_metadata.tsv	9d7497322f7a2b318d38e94b1bfc772d	asd_son_ASVs_table.tsv	d5a172327a8756802c36f4598f2dad6c	asd_son_ASVs_table_rare.tsv	1293856003233627e1c2bf9df4885896	asd_son_genus_table.tsv	e9439a97e7e8c69ede6827e9af1641ae	asd_son_genus_table_rare.tsv	43f93ed948e0a718098e7ab3b6c88ddc	NA	NA	Yes	Yes	Run	4.45435	0.00973376	-4.63215	0.740217	277	8.36997	8.69835	0.307666
Human - C. diff (1)	cdi_schubert	Gavin	Stool samples from hospitalized individuals with or without Clostridium difficile infection	237	84	454	V3-V5	NA	NA	4967	2010	Duvallet et al. 2017 USEARCH pipeline	10.1128/mBio.01021-14	mothur.org/CDI_MicrobiomeModeling	cdi_schubert_metadata.tsv	c1e16646fc0a983045c6b07015c0f0b9	cdi_schubert_ASVs_table.tsv	491eefa3d63eb411493e8d376d85f9fd	cdi_schubert_ASVs_table_rare.tsv	f5799890f1392344cb85ce010ee89302	cdi_schubert_genus_table.tsv	fa6d4fa19352d1702052013f53338ee3	cdi_schubert_genus_table_rare.tsv	d01ac7ca1d98b304f6f456e24ed4ce27	NA	NA	Yes	Yes	Run	5.43372	0.104583	-2.25778	0.775856	144	8.39818	9.433	0.342363
Human - C. diff (2)	cdi_vincent	Gavin	Stool samples from hospitalized Clostridium difficile patients vs matched controls	40	17	454	V3-V5	NA	NA	2665	2027	Duvallet et al. 2017 USEARCH pipeline	10.1186/2049-2618-1-18	Duvallet et al. 2017 emailed authors	cdi_vincent_metadata.tsv	00c391d2a333354be33582a44980bdcb	cdi_vincent_ASVs_table.tsv	50c7deadfd0c93cb04ee1d84e970a424	cdi_vincent_ASVs_table_rare.tsv	1f4f8632a91d14f07c8adf711d8e60bb	cdi_vincent_genus_table.tsv	3be2101479313f13fe3e12e555156fd4	cdi_vincent_genus_table_rare.tsv	c46095fecb4d1516b380bfeec677c26a	NA	NA	Yes	Yes	Run	3.52636	0.0524388	-2.94811	0.745547	112	7.83261	9.7189	1.01741
Human - CC (1)	crc_baxter	Gavin	Stool samples from colorectal cancer patients vs controls	263	117	MiSeq	V4	NA	NA	11930	2021	Duvallet et al. 2017 USEARCH pipeline	10.1186/s13073-016-0290-3	SRA study SRP062005	crc_baxter_metadata.tsv	2f8baf1df7f0ec50ce98a24c556cf7f5	crc_baxter_ASVs_table.tsv	fb0894c57d50d28d42943ca8b222d3b7	crc_baxter_ASVs_table_rare.tsv	4ffb027cba07473ab75bab376fdf80fb	crc_baxter_genus_table.tsv	8ec21814fa4f271f300128dfc65b7ce0	crc_baxter_genus_table_rare.tsv	94a919d81b02f16ce8ae2e5c60cf462f	NA	NA	Yes	Yes	Run	5.53733	0.00652192	-5.03259	0.757177	282	9.36276	11.6388	0.896962
Human - CC (2)	crc_zeller	Gavin	Stool samples from colorectal cancer patients vs controls	116	41	MiSeq	V4	NA	NA	120989	28042	Duvallet et al. 2017 USEARCH pipeline	10.15252/msb.20145645	ENA study PRJEB6070	crc_zeller_metadata.tsv	dc998f0a61bb9bede74097972c100dca	crc_zeller_ASVs_table.tsv	223ef5c23f4f5a13129d755593a657ff	crc_zeller_ASVs_table_rare.tsv	4973650f0704c8e2acfa49979b2fc10e	crc_zeller_genus_table.tsv	9c147b27f974d2e2e5ee75a8af093e4c	crc_zeller_genus_table_rare.tsv	9298b006fd7018c200b334453db5315a	NA	NA	Yes	Yes	Run	4.74493	0.0185197	-3.98892	0.777127	2482	11.6066	12.6887	0.599679
Human - Inf.	edd_singh	Gavin	Stool samples from patients with enteric infections vs healthy family members	203	54	454	V3-V5	NA	NA	3377	2006	Duvallet et al. 2017 USEARCH pipeline	10.1186/s40168-015-0109-2	http://dx.doi.org/10.6084/m9.figshare.1447256	edd_singh_metadata.tsv	1dfdb4d221ad5a260c4024f29665f084	edd_singh_ASVs_table.tsv	e7002ee358e565c206878dfc576a5d61	edd_singh_ASVs_table_rare.tsv	49b969f75d997c435703739723a33754	edd_singh_genus_table.tsv	4a7c1d9a82e63854bf1934e576c9faab	edd_singh_genus_table_rare.tsv	71c9e44e396d0ee8337afc437868438b	NA	NA	Yes	Yes	Run	5.09375	0.0711019	-2.64364	0.703149	64	8.07931	9.0299	0.430207
Human - HIV (1)	hiv_dinh	Gavin	Stool samples from chronic HIV patients vs uninfected controls	30	11	454	V3-V5	NA	NA	3295	2170	Duvallet et al. 2017 USEARCH pipeline	10.1093/infdis/jiu409	SRA study SRP039076	hiv_dinh_metadata.tsv	7c20376ce694f3f93ecb6d36dfecdc92	hiv_dinh_ASVs_table.tsv	10827a3885d77cb119329fd2ee7251f6	hiv_dinh_ASVs_table_rare.tsv	7f425ccc088f51df95d5d114c891d152	hiv_dinh_genus_table.tsv	d2e8e25a9be231667fcca845a5234781	hiv_dinh_genus_table_rare.tsv	c371ede9f03e1934eccd86483549125e	NA	NA	Yes	Yes	Run	3.13549	0.0472191	-3.05296	0.699217	182	8.16593	8.80927	0.497272
Human - HIV (2)	hiv_lozupone	Gavin	Stool samples from HIV patients vs uninfected controls	27	5	MiSeq	V4	NA	NA	3566	2220	Duvallet et al. 2017 USEARCH pipeline	10.1016/j.chom.2013.08.006	ENA study PRJEB4335	hiv_lozupone_metadata.tsv	04e16729a567ffab8336bec39d57e792	hiv_lozupone_ASVs_table.tsv	5fba4b19998174fbb33634c5ee94f0c1	hiv_lozupone_ASVs_table_rare.tsv	5b1dd975a28e57aca842ebdaa4a14a79	hiv_lozupone_genus_table.tsv	9d735c1499f529599c561eb95610c3b9	hiv_lozupone_genus_table_rare.tsv	76cbe52ee95ac4f07bb408b447b9cef3	NA	NA	Yes	Yes	Run	3.17805	0.0634897	-2.75688	0.663136	211	8.15032	9.9847	0.918263
Human - HIV (3)	hiv_noguerajulian	Gavin	Stool samples from HIV patients vs uninfected controls	170	28	MiSeq	V3-V4	NA	NA	27689.5	2012	Duvallet et al. 2017 USEARCH pipeline	10.1016/j.ebiom.2016.01.032	SRA study SRP068240	hiv_noguerajulian_metadata.tsv	581ec94e944b8114c62eecf834d97f17	hiv_noguerajulian_ASVs_table.tsv	b65f6c4f23e961c7605d0e3aafccb8ce	hiv_noguerajulian_ASVs_table_rare.tsv	295a6dcdf741ce428b60b760be844a6b	hiv_noguerajulian_genus_table.tsv	c6579bd98acd464cd64c75904c442332	hiv_noguerajulian_genus_table_rare.tsv	a2baa10be0de123ad3bf9a1b2300451b	NA	NA	Yes	Yes	Run	5.11199	0.017994	-4.01772	0.785952	645.5	10.1264	12.172	1.00476
Human - CD (2)	ibd_gevers	Gavin	Multiple gut sampletypes from treatment-na•ve pediatric Crohn's disease patients and control subjects	154	15	Miseq	V4	NA	NA	10014.5	2071	Duvallet et al. 2017 USEARCH pipeline	10.1016/j.chom.2014.02.005	SRA study SRP040765	ibd_gevers_metadata.tsv	fc2a20f5eaca015383ad954e686178a9	ibd_gevers_ASVs_table.tsv	dfbeaa634491b42ac7589d3250f743d3	ibd_gevers_ASVs_table_rare.tsv	d9263131af5565bdfcbc50252bdfcfba	ibd_gevers_genus_table.tsv	5c86536cd91a76ba4e6573abe709fc0f	ibd_gevers_genus_table_rare.tsv	9808f22a7ba1cf1485441df0197bc307	NA	NA	Yes	Yes	Run	4.99043	0.0187338	-3.97742	0.805958	531	9.07418	10.8123	0.70854
Human - IBD	ibd_papa	Gavin	Stool samples from inflammatory bowel disease patients vs controls	24	7	454	V3-V5	NA	NA	4471	2089	Duvallet et al. 2017 USEARCH pipeline	10.1371/journal.pone.0039242	Duvallet et al. 2017 emailed authors	ibd_papa_metadata.tsv	97dc018c14ebecdf40dd233434160e9e	ibd_papa_ASVs_table.tsv	eb7addfce7da64c316560b0c437ce0c2	ibd_papa_ASVs_table_rare.tsv	f2e0303f8ee6ab0a14a0a4d86627e1f9	ibd_papa_genus_table.tsv	48904739fe42d6e0a063c2391026723f	ibd_papa_genus_table_rare.tsv	5bb756f5968b1851836e320fa27fd907	NA	NA	Yes	Yes	Run	2.83321	0.0748333	-2.59249	0.710461	289	8.15162	8.11552	0.268906
Human - OB (1)	ob_goodrich	Gavin	Stool samples from dizygotic and monozygotic twins from the TwinsUK cohort. Particular focus on non-obese vs obese individuals	613	185	Miseq	V4	NA	NA	27077	3433	Duvallet et al. 2017 USEARCH pipeline	10.1016/j.cell.2014.09.053	ENA studies PRJEB6702 and PRJEB6705	ob_goodrich_metadata.tsv	4195be0785f9f5c20e0c80e10ce6bf2f	ob_goodrich_ASVs_table.tsv	8bb724c44cce17bf5e5bd4208ae2420b	ob_goodrich_ASVs_table_rare.tsv	ec7fb3b7a58aaed2617f029706a83b7c	ob_goodrich_genus_table.tsv	28d8db1ff324ce8f1e986479e82abac9	ob_goodrich_genus_table_rare.tsv	a3a3edc1bdb25e46e44d29964e62586d	NA	NA	Yes	Yes	SKIP	6.4151	0.00597913	-5.11948	0.790491	893	10.0672	11.3759	0.461747
Human - OB (2)	ob_ross	Gavin	Stool samples from subjects within a community with varying health conditions	52	21	454	V1-V3	NA	NA	5038.5	2017	Duvallet et al. 2017 USEARCH pipeline	10.1186/s40168-015-0072-y	SRA study SRP053023	ob_ross_metadata.tsv	d9ee0b87a4e69ea4b5d22bd36f2eab47	ob_ross_ASVs_table.tsv	7f59f81e748a023b3eade6449f4f2cfb	ob_ross_ASVs_table_rare.tsv	79dd1486ea00f11336f88e0cd7101724	ob_ross_genus_table.tsv	4f7b0b115c4a97648484d8351b3e7110	ob_ross_genus_table_rare.tsv	34bc7b82dd312065949e018ff6695c0f	NA	NA	Yes	Yes	Run	3.85015	0.0199826	-3.91289	0.688994	181	8.39276	9.41857	0.447037
Human - OB (3)	ob_turnbaugh	Gavin	Stool samples from dizygotic and monozygotic twins with a particular focus on non-obese vs obese individuals	78	23	454	V2	NA	NA	2831	2008	Duvallet et al. 2017 USEARCH pipeline	10.1038/nature07540	https://gordonlab.wustl.edu/NatureTwins_2008/TurnbaughNature_11_30_08.html	ob_turnbaugh_metadata.tsv	309fa9cb403e36f851ed257fd3785a63	ob_turnbaugh_ASVs_table.tsv	6386d315b51cfff298f4e5b444779b77	ob_turnbaugh_ASVs_table_rare.tsv	8d033b9febe3635878f48be11b9eb749	ob_turnbaugh_genus_table.tsv	41752b04eab3dea5d721b1278697cb8c	ob_turnbaugh_genus_table_rare.tsv	c4d211c3f146eb09d470bd03cf7537f5	NA	NA	Yes	Yes	Run	3.7612	0.044166	-3.1198	0.73945	403	7.98276	9.64847	0.75528
Human - OB (4)	ob_zhu	Gavin	Stool samples from nonalcoholic steatohepatitis, obese, and control individuals. Subset chosen for comparison was obese vs control subjects	41	16	454	V4	NA	NA	9778	2196	Duvallet et al. 2017 USEARCH pipeline	10.1002/hep.26093	MG-RAST, study mgp1195	ob_zhu_metadata.tsv	4569d3edc1772466fd43d23a71408892	ob_zhu_ASVs_table.tsv	ae25f3b795f42550561affd9a88cf867	ob_zhu_ASVs_table_rare.tsv	643b151069c55e83eec6fb6f199077ac	ob_zhu_genus_table.tsv	27eb7abf4c988089c3abe6aed2c4900d	ob_zhu_genus_table_rare.tsv	3e08d9ae59079825f57a224282d06cc7	NA	NA	Yes	Yes	Run	3.68888	0.0790279	-2.53795	0.726773	432.5	9.04729	9.39233	0.382486
Human - Par.	par_scheperjans	Gavin	Stool samples from Parkinson's disease vs control subjects	108	53	454	V1-V3	NA	NA	2476.5	2023	Duvallet et al. 2017 USEARCH pipeline	10.1002/mds.26069	ENA study PRJEB4927	par_scheperjans_metadata.tsv	1c636e1871d4c390a52517e84762fd82	par_scheperjans_ASVs_table.tsv	800503fe4e220c91cf57eedf14d9766e	par_scheperjans_ASVs_table_rare.tsv	76f552535c520e8983cfda6c46749fa5	par_scheperjans_genus_table.tsv	82fe8bb662633d656a53f471d9ff8f48	par_scheperjans_genus_table_rare.tsv	444dbd9c379c4e77b648189db39671b5	NA	NA	Yes	Yes	Run	3.4012	0.031953	-3.44349	0.746238	162.5	7.80588	7.02731	0.127283
Human - T1D (1)	t1d_alkanani	Gavin	Stool samples from Type 1 diabetes vs control subjects	102	50	MiSeq	V4	NA	NA	9885	2060	Duvallet et al. 2017 USEARCH pipeline	10.2337/db14-1847	Duvallet et al. 2017 emailed authors	t1d_alkanani_metadata.tsv	044d99b764bf76f76ba9484459360ee4	t1d_alkanani_ASVs_table.tsv	b81c5e86b0b4ba9547415a59082d0f0f	t1d_alkanani_ASVs_table_rare.tsv	0e055422b4e0df3959e161df1d3e8faa	t1d_alkanani_genus_table.tsv	1b4150a1131694ecdb28b5369b6a9c44	t1d_alkanani_genus_table_rare.tsv	8627b1f5b6f3e76c0db4682d2c25c29d	NA	NA	Yes	Yes	Run	2.70805	0.136121	-1.99421	0.168834	465	8.40313	8.83215	0.492715
Human - T1D (2)	t1d_mejialeon	Gavin	Stool samples from Type 1 diabetes vs control subjects	28	8	454	V4	NA	NA	4702.5	2202	Duvallet et al. 2017 USEARCH pipeline	10.1038/srep03814	Duvallet et al. 2017 emailed authors	t1d_mejialeon_metadata.tsv	cbbb052c0be6d9dd775a9f60096f3b71	t1d_mejialeon_ASVs_table.tsv	a5fe769d350a77b4c1987c62b93ad90d	t1d_mejialeon_ASVs_table_rare.tsv	ba47e0eb5dcff9519495f4c3cc212caf	t1d_mejialeon_genus_table.tsv	89c4eefe41c3ed1ed360e95cc05e8f83	t1d_mejialeon_genus_table_rare.tsv	1943f725d5403e2f46ce70ef0eba08c5	NA	NA	Yes	Yes	Run	3.29584	0.0888558	-2.42074	0.641011	146	8.32893	8.87151	0.380373
WWSR - Continents	GWMC_ASIA_NA	Nicole	waste water sludge reactor samples from asia vs. north america	865	248	MiSeq	V4	NA	NA	35206	25600	Wu et al. 2019	10.1038/s41564-019-0426-5	SRA PRJNA509305	GWMC_ASIA_NA_metadata.csv	6da956a9c46bd1fd14485a7470fcc8c3	GWMC_ASIA_NA_ASVs_table.tsv	3a52dee4e4aac034d9b5c12f6c5fe13c	GWMC_ASIA_NA_ASVs_table_rare.tsv	84d0c6a03d6812644cd40bcd12d16b85	GWMC_ASIA_NA_genus_table.tsv	d7fb68715fe13e7ed5643953f7d2a6b6	GWMC_ASIA_NA_genus_table_rare.tsv	8d6eddbb9f9c98c8094f3f4dfa7b62db	GWMC_ASVs.fasta	45b7d1562b086699d4dd2a73c37f7a01	Yes	Yes	SKIP	6.67203	0.0674604	-2.69622	0.720882	2048.5	10.3844	12.5707	0.6518
WWSR - Temp.	GWMC_HOT_COLD	Nicole	waste water sludge reactor samples from hot (30 N to 30 S) and cold (30 N and up, 30 S and down)	1021	223	MiSeq	V4	NA	NA	36791	25600	Wu et al. 2019	10.1038/s41564-019-0426-5	SRA PRJNA509305	GWMC_HOT_COLD_metadata.csv	4c85ce7e171fec0aecdc67c2c1b7c5dc	GWMC_HOT_COLD_ASVs_table.tsv	032a3c52e0d504a6db8c3f0cc5441095	GWMC_HOT_COLD_ASVs_table_rare.tsv	5aa16491f458e1b5866bf64ed8c288ec	GWMC_HOT_COLD_genus_table.tsv	287225916768385c321b8688a5abfec4	GWMC_HOT_COLD_genus_table_rare.tsv	925bfda08eb3fe91893518322089f6cd	GWMC_ASVs.fasta	45b7d1562b086699d4dd2a73c37f7a01	Yes	Yes	SKIP	6.83948	0.0262421	-3.64039	0.723681	1973.5	10.4235	12.6334	0.602027
Marine - Sediment	sw_sed_detender	Robyn	Marine seawater vs sediment samples from the Belgian North Sea	78	18	MiSeq	V3-V4	NA	NA	25624	2000	Deblur	10.1021/acs.est.5b01093	SRA SRA233339	sw_sed_detender_metadata.tsv	a845335880a82d739662e090ebf06609	sw_sed_detender_ASVs_table.tsv	1ae1769dba473a4e7a34356e7ffa5b34	sw_sed_detender_ASVs_table_rare.tsv	5237868549895a67db91ae028729cae7	sw_sed_detender_genus_table.tsv	e09ab9516d21c12bdc40bf1aae463359	sw_sed_detender_genus_table_rare.tsv	5f82916a411ff2de8ed5a5daf9d1fb28	sw_sed_detender_ASVs.fasta	b3af4f6d20994e601d885517dff4b941	Yes	Yes	Run	4.35671	0.311131	-1.16754	0.76221	422.5	10.0588	12.3309	0.992712
Marine - Plastic (1)	sw_plastic_frere	Robyn	Marine plastic vs seawater samples from the Bay of Brest, Northern Atlantic	59	12	MiSeq	V4-V5	NA	NA	75591	2000	Deblur	10.1016/j.envpol.2018.07.023	VAMPS portal LQM_MPLA_Bv4v5	sw_plastic_frere_metadata.tsv	7a5726c5032db814669fbefd80117ce1	sw_plastic_frere_ASVs_table.tsv	5c4aa44b2db38bacf12f7479585ab45d	sw_plastic_frere_ASVs_table_rare.tsv	01240b4a5c030db63034c491ce8b24c9	sw_plastic_frere_genus_table.tsv	90d2f630d22c3e8f7c9877b8f456c796	sw_plastic_frere_genus_table_rare.tsv	d0974ea65c91a41e99f8fa80d39235ac	sw_plastic_frere_ASVs.fasta	d4036f426f9b0d159a8f9062f3ca78d0	Still Running	Still Running	SKIP	4.07754	0.146934	-1.91777	0.761341	1214	11.0758	11.814	0.378909
Marine - Plastic (2)	sed_plastic_hoellein	Robyn	River plastic vs sediment samples from the North Shore Channel of Lake Michigan	31	12	MiSeq	V4	NA	NA	16664	2000	Deblur	10.1086/693012	SRA SRP077684	sed_plastic_hoellein_metadata.tsv	7e35c006555bc332b49cea2e89a93fa1	sed_plastic_hoellein_ASVs_table.tsv	d42661b3a562a683c96d9eaceb297873	sed_plastic_hoellein_ASVs_table_rare.tsv	95ac22d68ab828f0811f27e42e6c92bf	sed_plastic_hoellein_genus_table.tsv	9834a6eef3f3b62c3bb6e8e62d16ef23	sed_plastic_hoellein_genus_table_rare.tsv	8fa904746da2d1a4db69565afec7b1be	sed_plastic_hoellein_ASVs.fasta	8d1b256988890785f5b9981edd5a8768	Yes	Yes	Run	3.43399	0.098835	-2.3143	0.684074	991	9.60972	9.91754	0.255736
Marine - Plastic (3)	wood_plastic_kesy	Robyn	Marine plastic vs wood samples in the Baltic Sea	72	24	MiSeq	V4	NA	NA	34990	2000	Deblur	10.3389/fmicb.2019.01665	SRA PRJNA506548	wood_plastic_kesy_metadata.tsv	6d925af5db18f4e7117572a34b16b92c	wood_plastic_kesy_ASVs_table.tsv	94f516322657a6185edb5675edf0957f	wood_plastic_kesy_ASVs_table_rare.tsv	e951338ca72964df1c47771565ccd87d	wood_plastic_kesy_genus_table.tsv	df12cd0ab37f3f243c7b6f9dd3feae0a	wood_plastic_kesy_genus_table_rare.tsv	c82d1bf85120ed27be37df6714d01392	wood_plastic_kesy_ASVs.fasta	fb4ce9d836f3f7bcb45f59862b9b2a79	Yes	No	Run	4.27667	0.0363916	-3.31342	0.614646	333	10.456	11.4056	0.467101
River - Plastic	seston_plastic_mccormick	Robyn	River plastic vs seston samples from the North Shore Channel of Lake Michigan	65	26	MiSeq	V4	NA	NA	18942	2000	Deblur	doi.org/10.1002/ecs2.1556	SRA SRP065321	seston_plastic_mccormick_metadata.tsv	3a4a35c65031d73d0138e24dbcbbc4e7	seston_plastic_mccormick_ASVs_table.tsv	a78c6a113e84566902a83182ff5a6a07	seston_plastic_mccormick_ASVs_table_rare.tsv	5b5892c72899c154455eab800f4a59f4	seston_plastic_mccormick_genus_table.tsv	e66b66884d0b4f2783601dba4817bf62	seston_plastic_mccormick_genus_table_rare.tsv	73ac361231a76d5c27ec082f1f4ae090	seston_plastic_mccormick_ASVs.fasta	728b57e731d15013553c2e5a6b60ec5f	Yes	Yes	Run	4.17439	0.0767979	-2.56658	0.735029	525	9.69775	10.2511	0.458216
Marine - Plastic (4)	glass_plastic_oberbeckmann	Robyn	Marine plastic vs glass samples from the North Sea	30	8	MiSeq	V4	NA	NA	4545	2000	Deblur	10.1371/journal.pone.0159289	SRA PRJNA283545	glass_plastic_oberbeckmann_metadata.tsv	51ce83789943ccc3f5321107e7954a9a	glass_plastic_oberbeckmann_ASVs_table.tsv	e9d6b8b21f6208e0ffa2a2ceb2a29737	glass_plastic_oberbeckmann_ASVs_table_rare.tsv	944483753645bc75100e39407cba2bc7	glass_plastic_oberbeckmann_genus_table.tsv	13cc9925316158d3bfd16e46ad4db29a	glass_plastic_oberbeckmann_genus_table_rare.tsv	2b120053be931a571654347015b6f041	glass_plastic_oberbeckmann_ASVs.fasta	35bd49c5bc7c4c387575d5ec3ec9221a	Yes	Yes	Run	3.4012	0.088506	-2.42469	0.739124	186	8.24853	8.52536	0.303656
Marine - Plastic (5)	sed_plastic_rosato	Robyn	Marine plastic vs sediment samples from anaerobic slurry microcosms	39	12	MiSeq	V1-V3	NA	NA	10851	2000	Deblur	10.1016/j.scitotenv.2019.135790	SRA PRJNA602877	sed_plastic_rosato_metadata.tsv	2f99e90af95bf7f66a7292e3d051731b	sed_plastic_rosato_ASVs_table.tsv	9161a4f31d526fd8fbd7bfda021a2b05	sed_plastic_rosato_ASVs_table_rare.tsv	ecda3efc91f458576cc2b1091ca88b3b	sed_plastic_rosato_genus_table.tsv	9cd892ec3a1f890b290ee6edfa92110e	sed_plastic_rosato_genus_table_rare.tsv	e092b67c2e779a6b711a5af8192c8116	sed_plastic_rosato_ASVs.fasta	2b99b8a74dc21d95ba393742f11599bb	Yes	Yes	Run	3.66356	0.212548	-1.54859	0.656386	519	9.27949	9.80775	0.429443
Soil - Arctic	ArcticTransects	AndrŽ	Canada+USA Arctic soils vs Russian Arctic soils	178	69	MiSeq	V4	NA	NA	22472	2000	Deblur	?	ENA study ERP111883	ArcticTransects_meta.tsv	68f00ba2f1b2cd6a6dfc3ccd1f13b1db	ArcticTransects_ASVs_table.tsv	df0d3b76c9733b17a4bf3fe9e59b801e	ArcticTransects_ASVs_table_rare.tsv	6cfb68c970d9547ebf0ae75f96851b18	ArcticTransects_genus_table.tsv	248a61613140c380319facc45e159ca3	ArcticTransects_genus_table_rare.tsv	dbe067d34aded0aa921ab2e8c3e7d196	ArcticTransects.fa	c38c876a7a4698ace3cf16c5fc0f3b58	Yes	No	SKIP	5.1358	0.114453	-2.16759	0.762956	1101	9.95378	10.7323	0.502228
Soil - Fires	ArcticFireSoils	AndrŽ	Control vs locations of fires in Arctic soils	147	48	HiSeq	V4	NA	NA	71394	45300	Deblur	?	ENA study ERP016543	ArcticFireSoils_meta.tsv	d95195300546b36d2bd138475369d76b	ArcticFireSoils_ASVs_table.tsv	5da5d4a04f39d6e59ec5fdda96435138	ArcticFireSoils_ASVs_table_rare.tsv	9b25522d2a3405258c00716e7d5e1ff1	ArcticFireSoils_genus_table.tsv	045c6b0aa29775f27bb6b5d8f2844a41	ArcticFireSoils_genus_table_rare.tsv	d5a595a5883a1666f4ac471a39e82d01	ArcticFireSoils.fa	d59b897c9ec244242add95d0130878e1	Yes	Yes	SKIP	4.93447	0.069666	-2.66404	0.724929	953	11.0918	11.3628	0.183604
Freshwater - Arctic	ArcticFreshwaters	AndrŽ	Arctic lake vs watershed	936	465	HiSeq	V4	NA	NA	3272	2000	Deblur	?	ENA study ERP017459	ArcticFreshwaters_meta.tsv	fe4d6ebfdd3e8ab6a88f353bd92ec2be	ArcticFreshwaters_ASVs_table.tsv	260cb3bd9e05565433b39ed9d8804d50	ArcticFreshwaters_ASVs_table_rare.tsv	b5084e20951a0248b7d068511f83ab57	ArcticFreshwaters_genus_table.tsv	29de49b69a4517533680b66b3b3c81ab	ArcticFreshwaters_genus_table_rare.tsv	b1cb7229075eec645c7be2629b63ce2f	ArcticFreshwaters.fa		Yes	Yes	SKIP	6.42811	0.0405821	-3.20443	0.599443	148	8.46527	10.4027	0.613513
Freshwater - Treat.	Ji_WTP_DS	Nicole	Water samples from a water treatment plant and a distribution system	59	29	MiSeq	V4	NA	NA	65455	35880	Deblur	10.1371/journal. pone.0141087	QIITA study 10251	Ji_WTP_DS_metadata.csv	e90dba74241cc32501e91e760ab3206b	Ji_WTP_DS_ASVs_table.tsv	f22c9fb205d8420f1e3f1041f5df6968	Ji_WTP_DS_ASVs_table_rare.tsv	587e083c3f409ea7f014a5ca511cbd8b	Ji_WTP_DS_genus_table.tsv	02e0d4d1fed9e90c548cd293b908f4ee	Ji_WTP_DS_genus_table_rare.tsv	cdc76028ff7436e1e6fe152947cc5ca1	Ji_WTP_DS.fa	21101a21542be7d751936121a6096f12	Yes	Yes	Run	4.02535	0.315499	-1.1536	0.657645	83.5	11.0815	10.9852	0.187481

## Sheet: Figure1B_counts (filt)
	Built - Office	Freshwater - Arctic	Freshwater - Treat.	Human - ALL	Human - ASD	Human - CC (1)	Human - CC (2)	Human - CD (1)	Human - CD (2)	Human - C. diff (1)	Human - C. diff (2)	Human - HIV (1)	Human - HIV (2)	Human - HIV (3)	Human - IBD	Human - Inf.	Human - OB (1)	Human - OB (2)	Human - OB (3)	Human - OB (4)	Human - Par.	Human - RA	Human - T1D (1)	Human - T1D (2)	Marine - Plastic (1)	Marine - Plastic (2)	Marine - Plastic (3)	Marine - Plastic (4)	Marine - Plastic (5)	Marine - Sediment	Mouse - Exercised	Mouse Facilities	River - Plastic	Soil - Arctic	Soil - Blueberry	Soil - Fires	WWSR - Continents	WWSR - Temp.
ALDEx2	18	184	108	1	0	0	0	0	0	116	0	0	0	0	0	43	16	0	0	5	0	0	0	1	450	4	37	5	271	829	0	236	82	1597	0	525	3772	2023
ANCOM-II	8	20	27	1	0	4	53	1	25	95	1	0	1	36	0	15	65	0	6	18	0	0	0	1	432	13	8	4	56	238	1	139	53	373	15	186	1183	680
corncob	17	188	40	29	6	60	494	0	154	229	14	4	19	103	5	84	407	0	10	114	1	8	54	51	558	108	59	8	383	1173	0	98	359	1866	6	1010	5322	4321
DESeq2	13	187	153	28	0	20	222	6	3	241	25	0	23	25	0	60	191	0	8	62	0	11	0	17	1863	68	49	8	387	1083	0	334	468	2301	8	1272	4663	3663
edgeR	106	242	207	164	49	257	1487	47	169	274	80	77	30	310	51	145	587	37	130	230	18	49	0	19	2987	631	223	103	646	1846	19	385	1174	3284	399	2320	5547	4810
LEfSe	88	239	191	60	35	96	1021	19	301	389	51	33	44	286	72	134	551	18	174	260	33	52	96	76	592	358	127	97	473	1458	45	367	648	2500	553	1978	5543	4540
limma voom (TMM)	80	246	189	107	0	21	1488	1	29	197	0	0	19	4	0	87	857	0	5	3	0	109	0	85	945	9	61	14	798	1455	0	300	616	3189	17	1982	5776	4723
limma voom (TMMwsp)	83	249	183	24	0	16	259	7	135	570	74	0	2	1879	44	71	551	3	240	459	0	0	0	11	735	421	70	177	599	1632	0	433	575	3185	126	1437	5506	5161
MaAsLin2	72	228	181	1	0	8	3	0	176	452	0	0	3	58	2	112	270	0	0	160	0	4	0	30	533	72	105	25	489	1724	0	371	605	2906	48	1704	5444	4386
MaAsLin2 (rare)	74	217	176	0	0	5	0	0	90	337	0	0	1	6	2	104	24	0	0	28	0	1	0	18	250	9	33	21	332	1419	1	334	160	2194	40	1663	5384	4270
metagenomeSeq	44	169	151	11	0	6	10	0	57	169	2	0	0	0	4	35	175	0	0	0	0	1	0	14	630	46	51	21	593	1442	0	356	373	2751	22	1039	5365	4188
t-test (rare)	42	165	125	0	0	0	0	0	446	311	0	0	5	2	0	31	36	0	0	0	0	0	0	1	267	0	15	0	197	768	0	365	137	2008	0	1583	5046	3930
Wilcoxon (CLR)	43	255	166	1	0	1	2	0	0	550	0	0	0	0	0	149	95	0	16	259	0	0	0	0	3058	494	284	2	630	1495	0	345	1238	2777	0	2101	6052	4121
Wilcoxon (rare)	72	227	181	0	0	4	3	0	77	366	0	0	0	9	0	122	45	0	0	24	0	0	0	16	272	0	29	15	344	1401	0	350	197	2220	15	1765	5450	4267

## Sheet: Figure2A_pvals (spear_corr.)
	log(Sample size)	Aitchson's Dist. Effect Size	log(Aitch. dist. effect size)	Sparsity	Richness	log(Max read depth)	log(Read depth range)	Read depth variation	% below prev. cut-off
ALDEx2	0.0578367	4.83059e-05	4.83059e-05	0.0263722	0.373008	0.0082545	0.0549392	0.289808	0.0202637
ANCOM-II	0.459356	4.06568e-07	4.06568e-07	0.440437	0.318069	0.00172561	0.0957528	0.142168	0.538004
corncob	0.331481	5.70697e-05	5.70697e-05	0.429182	0.604377	0.045909	0.145525	0.770535	0.624652
DESeq2	0.271998	1.8344e-05	1.8344e-05	0.0971326	0.820106	0.039769	0.0520935	0.723554	0.12602
edgeR	0.0861162	0.000293953	0.000293953	0.131784	0.0136247	0.683297	0.22214	0.20287	0.114785
LEfSe	0.485455	2.95613e-05	2.95613e-05	0.660384	0.631236	0.336354	0.466383	0.769585	0.814866
limma voom (TMM)	0.00688756	0.0326033	0.0326033	0.0011745	0.897475	0.0301064	0.0342789	0.855185	0.00197291
limma voom (TMMwsp)	0.00212591	0.0112969	0.0112969	0.00029853	0.295465	0.0341056	0.0352166	0.878682	0.00086824
MaAsLin2	0.0319053	0.00017516	0.00017516	0.0375268	0.14557	0.00731206	0.0911083	0.361648	0.060841
MaAsLin2 (rare)	0.0247319	0.000843318	0.000843318	0.0155073	0.429457	0.0288679	0.130198	0.561395	0.0319416
metagenomeSeq	0.181469	2.94829e-06	2.94829e-06	0.0587616	0.265937	0.00425721	0.0726654	0.267688	0.0758724
t-test (rare)	0.00304297	0.00773386	0.00773386	0.00764216	0.133276	0.00393131	0.0134562	0.818853	0.014089
Wilcoxon (CLR)	0.0250052	0.000547744	0.000547744	0.00256665	0.191508	0.00426683	0.0273919	0.198336	0.00226102
Wilcoxon (rare)	0.00622421	0.00182562	0.00182562	0.00499313	0.309415	0.00882201	0.0456355	0.623649	0.0079234

## Sheet: Figure2A_rho (spear_corr.)
	log(Sample size)	Aitchson's Dist. Effect Size	log(Aitch. dist. effect size)	Sparsity	Richness	log(Max read depth)	log(Read depth range)	Read depth variation	% below prev. cut-off
ALDEx2	0.310442	0.60974	0.60974	0.360091	0.148677	0.422355	0.313925	-0.176258	0.375243
ANCOM-II	0.123699	0.717166	0.717166	0.12893	0.166393	0.491511	0.274181	-0.242634	0.103078
corncob	0.161905	0.605122	0.605122	0.1321	0.08679	0.325818	0.24067	-0.048922	0.0819744
DESeq2	0.182795	0.635204	0.635204	0.273092	0.0381517	0.335033	0.317492	-0.0593105	0.25259
edgeR	-0.28215	0.555531	0.555531	-0.248933	-0.396871	-0.0683882	-0.202757	-0.211292	-0.260094
LEfSe	0.116668	0.622935	0.622935	0.0736404	0.0804246	0.160302	0.121786	-0.0491301	0.0392822
limma voom (TMM)	0.431114	0.347384	0.347384	0.506533	0.0216223	0.352213	0.344311	-0.0306225	0.486118
limma voom (TMMwsp)	0.483072	0.406622	0.406622	0.555024	0.174235	0.344623	0.342644	-0.0256131	0.517869
MaAsLin2	0.348702	0.572073	0.572073	0.338688	0.240644	0.428245	0.277941	-0.152203	0.306974
MaAsLin2 (rare)	0.363846	0.518941	0.518941	0.389968	0.132022	0.354732	0.249927	-0.0972379	0.348633
metagenomeSeq	0.221463	0.677755	0.677755	0.30936	0.185084	0.453351	0.294517	-0.184419	0.291416
t-test (rare)	0.46805	0.425533	0.425533	0.426112	0.248006	0.456895	0.397527	-0.0384218	0.395096
Wilcoxon (CLR)	0.363207	0.534429	0.534429	0.475264	0.216592	0.45325	0.357853	-0.213382	0.480539
Wilcoxon (rare)	0.435917	0.489253	0.489253	0.446141	0.169352	0.419081	0.326207	-0.082211	0.424355

## Sheet: Figure2B_pval
	log(Sample size)	Aitchson's Dist. Effect Size	log(Aitch. dist. effect size)	Sparsity	Richness	log(Max read depth)	log(Read depth range)	Read depth variation
ALDEx2	0.00259165	0.000993177	0.000993177	0.477081	0.831675	0.00638702	0.0165973	0.640254
ANCOM-II	2.4445e-05	0.01129	0.01129	0.470677	0.180058	9.39946e-05	8.59674e-05	0.826524
corncob	0.0010825	0.00291757	0.00291757	0.970348	0.272615	0.00354487	0.00118529	0.323043
DESeq2	0.00192288	0.00225602	0.00225602	0.949417	0.811248	0.00224859	0.000551456	0.606094
edgeR	0.00140317	0.00544351	0.00544351	0.710384	0.68088	0.00051752	0.000603373	0.669895
LEfSe	0.00677036	0.000251833	0.000251833	0.500923	0.81587	0.0114402	0.0252099	0.966196
limma voom (TMM)	0.000466281	0.023312	0.023312	0.865262	0.681409	0.00180053	0.00123637	0.647048
limma voom (TMMwsp)	0.000703827	0.00586005	0.00586005	0.54333	0.506381	0.00932106	0.00212214	0.555624
MaAsLin2	0.000196847	0.00623299	0.00623299	0.999476	0.452125	0.00157948	0.00252535	0.906471
MaAsLin2 (rare)	0.000250962	0.01109	0.01109	0.574236	0.41635	0.00263377	0.00568668	0.672341
metagenomeSeq	0.00062583	0.00500411	0.00500411	0.954211	0.490166	0.00201966	0.00427833	0.908043
t-test (rare)	3.21526e-05	0.0599807	0.0599807	0.895749	0.494463	0.00460077	0.000743171	0.579421
Wilcoxon (CLR)	0.000577796	0.00303802	0.00303802	0.974769	0.504353	0.00401626	0.00274659	0.863727
Wilcoxon (rare)	3.23753e-05	0.0232593	0.0232593	0.852982	0.493861	0.00128319	0.00202048	0.957327

## Sheet: Figure2B_rho (spear_corr.)
	log(Sample size)	Aitchson's Dist. Effect Size	log(Aitch. dist. effect size)	Sparsity	Richness	log(Max read depth)	log(Read depth range)	Read depth variation
ALDEx2	0.474858	0.512873	0.512873	-0.118902	0.0356611	0.434699	0.386288	-0.0783126
ANCOM-II	0.627884	0.406653	0.406653	0.120624	0.222162	0.590859	0.593461	0.0367689
corncob	0.509632	0.469848	0.469848	-0.00623837	0.182564	0.461446	0.506184	0.164715
DESeq2	0.487159	0.48063	0.48063	-0.0106465	0.0400638	0.480766	0.534192	0.0863795
edgeR	0.499672	0.442171	0.442171	0.0622606	0.0689391	0.536412	0.531021	0.071452
LEfSe	0.431933	0.560565	0.560565	-0.112594	0.0390655	0.405975	0.362731	-0.00711238
limma voom (TMM)	0.540023	0.367268	0.367268	0.0284712	0.0688184	0.489809	0.504567	0.0767294
limma voom (TMMwsp)	0.52552	0.438744	0.438744	0.101738	0.111172	0.416348	0.483145	0.0986682
MaAsLin2	0.568419	0.43585	0.43585	-0.000110147	0.125684	0.495026	0.475944	-0.0197163
MaAsLin2 (rare)	0.560676	0.407569	0.407569	-0.09408	0.135772	0.47418	0.440144	-0.0708913
metagenomeSeq	0.529724	0.44604	0.44604	0.00963633	0.115421	0.485166	0.453129	-0.0193834
t-test (rare)	0.620719	0.307953	0.307953	-0.0219884	0.114288	0.449861	0.523555	0.0928141
Wilcoxon (CLR)	0.532551	0.46812	0.46812	-0.00530799	0.1117	0.455947	0.472411	-0.0287987
Wilcoxon (rare)	0.620536	0.367398	0.367398	-0.0310936	0.114446	0.503137	0.485149	-0.00898009

## Sheet: Figure3A
	variable	Score (No. of tools that called ASV as significant)	value (Percent of significant features identified by that tool)	Method_clean	Total_Hits
1	aldex2	1	0	ALDEx2	7429
2	ancom	1	0	ANCOM-II	4365
3	corncob	1	0.35549	corncob	38257
4	deseq2	1	0.277573	DESeq2	17653
5	edger	1	11.3563	edgeR	56066
6	lefse	1	9.63429	LEfSe	78314
7	limma_voom_TMM	1	2.37814	limma voom (TMM)	578561
8	limma_voom_TMMwsp	1	2.56613	limma voom (TMMwsp)	625338
9	maaslin2	1	0.398167	MaAsLin2	49979
10	maaslin2rare	1	0	MaAsLin2 (rare)	39115
11	metagenomeSeq	1	0.11959	metagenomeSeq	43482
12	ttestrare	1	0.020503	t-test (rare)	29264
13	wilcoxonclr	1	1.2862	Wilcoxon (CLR)	355467
14	wilcoxonrare	1	0	Wilcoxon (rare)	41222
15	aldex2	2	0	ALDEx2	7429
16	ancom	2	0.778923	ANCOM-II	4365
17	corncob	2	2.21659	corncob	38257
18	deseq2	2	1.28024	DESeq2	17653
19	edger	2	9.60118	edgeR	56066
20	lefse	2	4.39513	LEfSe	78314
21	limma_voom_TMM	2	43.1865	limma voom (TMM)	578561
22	limma_voom_TMMwsp	2	46.4934	limma voom (TMMwsp)	625338
23	maaslin2	2	1.02843	MaAsLin2	49979
24	maaslin2rare	2	0.0281222	MaAsLin2 (rare)	39115
25	metagenomeSeq	2	0.901522	metagenomeSeq	43482
26	ttestrare	2	0.0341717	t-test (rare)	29264
27	wilcoxonclr	2	13.6215	Wilcoxon (CLR)	355467
28	wilcoxonrare	2	0.0994615	Wilcoxon (rare)	41222
29	aldex2	3	0.0942253	ALDEx2	7429
30	ancom	3	1.28293	ANCOM-II	4365
31	corncob	3	4.97425	corncob	38257
32	deseq2	3	2.43585	DESeq2	17653
33	edger	3	14.0816	edgeR	56066
34	lefse	3	5.55967	LEfSe	78314
35	limma_voom_TMM	3	43.7079	limma voom (TMM)	578561
36	limma_voom_TMMwsp	3	40.7834	limma voom (TMMwsp)	625338
37	maaslin2	3	3.73357	MaAsLin2	49979
38	maaslin2rare	3	0.301675	MaAsLin2 (rare)	39115
39	metagenomeSeq	3	4.21324	metagenomeSeq	43482
40	ttestrare	3	6.45503	t-test (rare)	29264
41	wilcoxonclr	3	69.708	Wilcoxon (CLR)	355467
42	wilcoxonrare	3	0.980059	Wilcoxon (rare)	41222
43	aldex2	4	0.107686	ALDEx2	7429
44	ancom	4	1.42039	ANCOM-II	4365
45	corncob	4	7.46269	corncob	38257
46	deseq2	4	3.31955	DESeq2	17653
47	edger	4	8.9466	edgeR	56066
48	lefse	4	14.9871	LEfSe	78314
49	limma_voom_TMM	4	3.03961	limma voom (TMM)	578561
50	limma_voom_TMMwsp	4	2.86437	limma voom (TMMwsp)	625338
51	maaslin2	4	7.12099	MaAsLin2	49979
52	maaslin2rare	4	1.1888	MaAsLin2 (rare)	39115
53	metagenomeSeq	4	8.74845	metagenomeSeq	43482
54	ttestrare	4	7.02911	t-test (rare)	29264
55	wilcoxonclr	4	4.22796	Wilcoxon (CLR)	355467
56	wilcoxonrare	4	2.30945	Wilcoxon (rare)	41222
57	aldex2	5	0.282676	ALDEx2	7429
58	ancom	5	1.35166	ANCOM-II	4365
59	corncob	5	8.68338	corncob	38257
60	deseq2	5	3.98233	DESeq2	17653
61	edger	5	6.48343	edgeR	56066
62	lefse	5	9.19759	LEfSe	78314
63	limma_voom_TMM	5	1.48368	limma voom (TMM)	578561
64	limma_voom_TMMwsp	5	1.38613	limma voom (TMMwsp)	625338
65	maaslin2	5	6.92691	MaAsLin2	49979
66	maaslin2rare	5	3.096	MaAsLin2 (rare)	39115
67	metagenomeSeq	5	6.89711	metagenomeSeq	43482
68	ttestrare	5	7.09404	t-test (rare)	29264
69	wilcoxonclr	5	1.90257	Wilcoxon (CLR)	355467
70	wilcoxonrare	5	4.23075	Wilcoxon (rare)	41222
71	aldex2	6	0.767263	ALDEx2	7429
72	ancom	6	1.30584	ANCOM-II	4365
73	corncob	6	8.23117	corncob	38257
74	deseq2	6	4.5488	DESeq2	17653
75	edger	6	6.51732	edgeR	56066
76	lefse	6	9.8884	LEfSe	78314
77	limma_voom_TMM	6	0.900856	limma voom (TMM)	578561
78	limma_voom_TMMwsp	6	1.0356	limma voom (TMMwsp)	625338
79	maaslin2	6	11.3027	MaAsLin2	49979
80	maaslin2rare	6	10.8858	MaAsLin2 (rare)	39115
81	metagenomeSeq	6	11.2	metagenomeSeq	43482
82	ttestrare	6	5.86044	t-test (rare)	29264
83	wilcoxonclr	6	1.29295	Wilcoxon (CLR)	355467
84	wilcoxonrare	6	11.5133	Wilcoxon (rare)	41222
85	aldex2	7	1.15763	ALDEx2	7429
86	ancom	7	1.62658	ANCOM-II	4365
87	corncob	7	9.55903	corncob	38257
88	deseq2	7	4.82071	DESeq2	17653
89	edger	7	5.333	edgeR	56066
90	lefse	7	9.6892	LEfSe	78314
91	limma_voom_TMM	7	0.951671	limma voom (TMM)	578561
92	limma_voom_TMMwsp	7	0.892317	limma voom (TMMwsp)	625338
93	maaslin2	7	13.2456	MaAsLin2	49979
94	maaslin2rare	7	14.6184	MaAsLin2 (rare)	39115
95	metagenomeSeq	7	11.0988	metagenomeSeq	43482
96	ttestrare	7	4.81137	t-test (rare)	29264
97	wilcoxonclr	7	1.4578	Wilcoxon (CLR)	355467
98	wilcoxonrare	7	14.8634	Wilcoxon (rare)	41222
99	aldex2	8	2.09988	ALDEx2	7429
100	ancom	8	2.31386	ANCOM-II	4365
101	corncob	8	8.95522	corncob	38257
102	deseq2	8	5.39285	DESeq2	17653
103	edger	8	5.07973	edgeR	56066
104	lefse	8	8.13009	LEfSe	78314
105	limma_voom_TMM	8	0.91693	limma voom (TMM)	578561
106	limma_voom_TMMwsp	8	0.750314	limma voom (TMMwsp)	625338
107	maaslin2	8	12.011	MaAsLin2	49979
108	maaslin2rare	8	14.0637	MaAsLin2 (rare)	39115
109	metagenomeSeq	8	10.4756	metagenomeSeq	43482
110	ttestrare	8	7.30932	t-test (rare)	29264
111	wilcoxonclr	8	1.37706	Wilcoxon (CLR)	355467
112	wilcoxonrare	8	13.7305	Wilcoxon (rare)	41222
113	aldex2	9	3.60748	ALDEx2	7429
114	ancom	9	2.54296	ANCOM-II	4365
115	corncob	9	10.3118	corncob	38257
116	deseq2	9	6.22557	DESeq2	17653
117	edger	9	5.33657	edgeR	56066
118	lefse	9	7.12516	LEfSe	78314
119	limma_voom_TMM	9	0.805965	limma voom (TMM)	578561
120	limma_voom_TMMwsp	9	0.704259	limma voom (TMMwsp)	625338
121	maaslin2	9	10.7745	MaAsLin2	49979
122	maaslin2rare	9	13.4808	MaAsLin2 (rare)	39115
123	metagenomeSeq	9	10.3813	metagenomeSeq	43482
124	ttestrare	9	12.0455	t-test (rare)	29264
125	wilcoxonclr	9	1.13259	Wilcoxon (CLR)	355467
126	wilcoxonrare	9	12.4836	Wilcoxon (rare)	41222
127	aldex2	10	4.61704	ALDEx2	7429
128	ancom	10	3.59679	ANCOM-II	4365
129	corncob	10	11.1561	corncob	38257
130	deseq2	10	9.65275	DESeq2	17653
131	edger	10	6.59937	edgeR	56066
132	lefse	10	6.47011	LEfSe	78314
133	limma_voom_TMM	10	0.74305	limma voom (TMM)	578561
134	limma_voom_TMMwsp	10	0.712575	limma voom (TMMwsp)	625338
135	maaslin2	10	10.1042	MaAsLin2	49979
136	maaslin2rare	10	12.6627	MaAsLin2 (rare)	39115
137	metagenomeSeq	10	10.448	metagenomeSeq	43482
138	ttestrare	10	13.6208	t-test (rare)	29264
139	wilcoxonclr	10	1.05214	Wilcoxon (CLR)	355467
140	wilcoxonrare	10	11.7753	Wilcoxon (rare)	41222
141	aldex2	11	8.77642	ALDEx2	7429
142	ancom	11	3.64261	ANCOM-II	4365
143	corncob	11	8.78009	corncob	38257
144	deseq2	11	13.5784	DESeq2	17653
145	edger	11	6.62077	edgeR	56066
146	lefse	11	4.84332	LEfSe	78314
147	limma_voom_TMM	11	0.554479	limma voom (TMM)	578561
148	limma_voom_TMMwsp	11	0.571691	limma voom (TMMwsp)	625338
149	maaslin2	11	7.56118	MaAsLin2	49979
150	maaslin2rare	11	9.53598	MaAsLin2 (rare)	39115
151	metagenomeSeq	11	8.04471	metagenomeSeq	43482
152	ttestrare	11	10.9554	t-test (rare)	29264
153	wilcoxonclr	11	0.842554	Wilcoxon (CLR)	355467
154	wilcoxonrare	11	8.87875	Wilcoxon (rare)	41222
155	aldex2	12	18.2663	ALDEx2	7429
156	ancom	12	6.39175	ANCOM-II	4365
157	corncob	12	8.24686	corncob	38257
158	deseq2	12	19.1356	DESeq2	17653
159	edger	12	6.06428	edgeR	56066
160	lefse	12	4.35937	LEfSe	78314
161	limma_voom_TMM	12	0.562257	limma voom (TMM)	578561
162	limma_voom_TMMwsp	12	0.524037	limma voom (TMMwsp)	625338
163	maaslin2	12	6.82887	MaAsLin2	49979
164	maaslin2rare	12	8.6872	MaAsLin2 (rare)	39115
165	metagenomeSeq	12	7.43526	metagenomeSeq	43482
166	ttestrare	12	10.3233	t-test (rare)	29264
167	wilcoxonclr	12	0.838896	Wilcoxon (CLR)	355467
168	wilcoxonrare	12	8.26743	Wilcoxon (rare)	41222
169	aldex2	13	25.9254	ALDEx2	7429
170	ancom	13	15.3723	ANCOM-II	4365
171	corncob	13	4.40704	corncob	38257
172	deseq2	13	10.916	DESeq2	17653
173	edger	13	3.43524	edgeR	56066
174	lefse	13	2.46699	LEfSe	78314
175	limma_voom_TMM	13	0.328574	limma voom (TMM)	578561
176	limma_voom_TMMwsp	13	0.308313	limma voom (TMMwsp)	625338
177	maaslin2	13	3.86562	MaAsLin2	49979
178	maaslin2rare	13	4.93673	MaAsLin2 (rare)	39115
179	metagenomeSeq	13	4.17644	metagenomeSeq	43482
180	ttestrare	13	5.73401	t-test (rare)	29264
181	wilcoxonclr	13	0.542948	Wilcoxon (CLR)	355467
182	wilcoxonrare	13	4.68682	Wilcoxon (rare)	41222
183	aldex2	14	34.298	ALDEx2	7429
184	ancom	14	58.3734	ANCOM-II	4365
185	corncob	14	6.66022	corncob	38257
186	deseq2	14	14.4338	DESeq2	17653
187	edger	14	4.54464	edgeR	56066
188	lefse	14	3.25357	LEfSe	78314
189	limma_voom_TMM	14	0.440403	limma voom (TMM)	578561
190	limma_voom_TMMwsp	14	0.40746	limma voom (TMMwsp)	625338
191	maaslin2	14	5.09814	MaAsLin2	49979
192	maaslin2rare	14	6.51413	MaAsLin2 (rare)	39115
193	metagenomeSeq	14	5.8599	metagenomeSeq	43482
194	ttestrare	14	8.70694	t-test (rare)	29264
195	wilcoxonclr	14	0.716804	Wilcoxon (CLR)	355467
196	wilcoxonrare	14	6.18117	Wilcoxon (rare)	41222

## Sheet: Figure3B
	variable	Score (No. of tools that called ASV as significant)	value (Percent of significant features identified by that tool)	Method_clean	Total_Hits
1	aldex2	1	0	ALDEx2	10323
2	ancom	1	0	ANCOM-II	3758
3	corncob	1	0.708444	corncob	17362
4	deseq2	1	0.303516	DESeq2	17462
5	edger	1	8.5075	edgeR	29139
6	lefse	1	7.55573	LEfSe	23598
7	limma_voom_TMM	1	8.48283	limma voom (TMM)	23412
8	limma_voom_TMMwsp	1	11.1209	limma voom (TMMwsp)	24917
9	maaslin2	1	0.619671	MaAsLin2	20172
10	maaslin2rare	1	0	MaAsLin2 (rare)	17193
11	metagenomeSeq	1	0.490832	metagenomeSeq	17725
12	ttestrare	1	2.34496	t-test (rare)	15480
13	wilcoxonclr	1	10.8726	Wilcoxon (CLR)	24134
14	wilcoxonrare	1	0	Wilcoxon (rare)	17471
15	aldex2	2	0.0678097	ALDEx2	10323
16	ancom	2	0.532198	ANCOM-II	3758
17	corncob	2	3.24847	corncob	17362
18	deseq2	2	5.18268	DESeq2	17462
19	edger	2	12.2859	edgeR	29139
20	lefse	2	5.73354	LEfSe	23598
21	limma_voom_TMM	2	6.07808	limma voom (TMM)	23412
22	limma_voom_TMMwsp	2	9.25071	limma voom (TMMwsp)	24917
23	maaslin2	2	1.42772	MaAsLin2	20172
24	maaslin2rare	2	0.0639795	MaAsLin2 (rare)	17193
25	metagenomeSeq	2	1.08886	metagenomeSeq	17725
26	ttestrare	2	0.833333	t-test (rare)	15480
27	wilcoxonclr	2	12.9361	Wilcoxon (CLR)	24134
28	wilcoxonrare	2	0.228951	Wilcoxon (rare)	17471
29	aldex2	3	0.0581226	ALDEx2	10323
30	ancom	3	0.957956	ANCOM-II	3758
31	corncob	3	4.56169	corncob	17362
32	deseq2	3	3.26996	DESeq2	17462
33	edger	3	7.24115	edgeR	29139
34	lefse	3	3.61048	LEfSe	23598
35	limma_voom_TMM	3	6.56928	limma voom (TMM)	23412
36	limma_voom_TMMwsp	3	7.06746	limma voom (TMMwsp)	24917
37	maaslin2	3	2.04739	MaAsLin2	20172
38	maaslin2rare	3	0.337347	MaAsLin2 (rare)	17193
39	metagenomeSeq	3	3.43583	metagenomeSeq	17725
40	ttestrare	3	0.704134	t-test (rare)	15480
41	wilcoxonclr	3	8.08403	Wilcoxon (CLR)	24134
42	wilcoxonrare	3	0.978765	Wilcoxon (rare)	17471
43	aldex2	4	0.222803	ALDEx2	10323
44	ancom	4	0.718467	ANCOM-II	3758
45	corncob	4	4.12395	corncob	17362
46	deseq2	4	2.51976	DESeq2	17462
47	edger	4	5.35022	edgeR	29139
48	lefse	4	3.8605	LEfSe	23598
49	limma_voom_TMM	4	4.89493	limma voom (TMM)	23412
50	limma_voom_TMMwsp	4	4.95646	limma voom (TMMwsp)	24917
51	maaslin2	4	2.31013	MaAsLin2	20172
52	maaslin2rare	4	0.535101	MaAsLin2 (rare)	17193
53	metagenomeSeq	4	3.40197	metagenomeSeq	17725
54	ttestrare	4	1.36305	t-test (rare)	15480
55	wilcoxonclr	4	4.79821	Wilcoxon (CLR)	24134
56	wilcoxonrare	4	1.74575	Wilcoxon (rare)	17471
57	aldex2	5	0.406858	ALDEx2	10323
58	ancom	5	0.878127	ANCOM-II	3758
59	corncob	5	4.12395	corncob	17362
60	deseq2	5	3.22414	DESeq2	17462
61	edger	5	4.60208	edgeR	29139
62	lefse	5	3.86473	LEfSe	23598
63	limma_voom_TMM	5	4.7198	limma voom (TMM)	23412
64	limma_voom_TMMwsp	5	4.23406	limma voom (TMMwsp)	24917
65	maaslin2	5	3.19254	MaAsLin2	20172
66	maaslin2rare	5	1.39592	MaAsLin2 (rare)	17193
67	metagenomeSeq	5	3.77997	metagenomeSeq	17725
68	ttestrare	5	1.9832	t-test (rare)	15480
69	wilcoxonclr	5	3.91149	Wilcoxon (CLR)	24134
70	wilcoxonrare	5	2.47839	Wilcoxon (rare)	17471
71	aldex2	6	0.726533	ALDEx2	10323
72	ancom	6	1.01118	ANCOM-II	3758
73	corncob	6	4.93031	corncob	17362
74	deseq2	6	3.27568	DESeq2	17462
75	edger	6	4.45108	edgeR	29139
76	lefse	6	4.547	LEfSe	23598
77	limma_voom_TMM	6	3.87835	limma voom (TMM)	23412
78	limma_voom_TMMwsp	6	3.62002	limma voom (TMMwsp)	24917
79	maaslin2	6	4.94745	MaAsLin2	20172
80	maaslin2rare	6	3.67591	MaAsLin2 (rare)	17193
81	metagenomeSeq	6	3.4189	metagenomeSeq	17725
82	ttestrare	6	2.40956	t-test (rare)	15480
83	wilcoxonclr	6	3.32726	Wilcoxon (CLR)	24134
84	wilcoxonrare	6	4.08105	Wilcoxon (rare)	17471
85	aldex2	7	1.37557	ALDEx2	10323
86	ancom	7	1.11762	ANCOM-II	3758
87	corncob	7	4.02603	corncob	17362
88	deseq2	7	3.73382	DESeq2	17462
89	edger	7	4.42362	edgeR	29139
90	lefse	7	4.58513	LEfSe	23598
91	limma_voom_TMM	7	4.2286	limma voom (TMM)	23412
92	limma_voom_TMMwsp	7	3.72838	limma voom (TMMwsp)	24917
93	maaslin2	7	5.95875	MaAsLin2	20172
94	maaslin2rare	7	4.96132	MaAsLin2 (rare)	17193
95	metagenomeSeq	7	4.25952	metagenomeSeq	17725
96	ttestrare	7	3.78553	t-test (rare)	15480
97	wilcoxonclr	7	3.493	Wilcoxon (CLR)	24134
98	wilcoxonrare	7	4.77935	Wilcoxon (rare)	17471
99	aldex2	8	2.27647	ALDEx2	10323
100	ancom	8	1.22406	ANCOM-II	3758
101	corncob	8	4.41769	corncob	17362
102	deseq2	8	4.34085	DESeq2	17462
103	edger	8	4.4854	edgeR	29139
104	lefse	8	5.32248	LEfSe	23598
105	limma_voom_TMM	8	4.57031	limma voom (TMM)	23412
106	limma_voom_TMMwsp	8	3.87687	limma voom (TMMwsp)	24917
107	maaslin2	8	7.09895	MaAsLin2	20172
108	maaslin2rare	8	6.8051	MaAsLin2 (rare)	17193
109	metagenomeSeq	8	4.7165	metagenomeSeq	17725
110	ttestrare	8	4.86434	t-test (rare)	15480
111	wilcoxonclr	8	3.67946	Wilcoxon (CLR)	24134
112	wilcoxonrare	8	6.02141	Wilcoxon (rare)	17471
113	aldex2	9	3.66173	ALDEx2	10323
114	ancom	9	2.02235	ANCOM-II	3758
115	corncob	9	7.0326	corncob	17362
116	deseq2	9	6.32803	DESeq2	17462
117	edger	9	5.44974	edgeR	29139
118	lefse	9	6.87346	LEfSe	23598
119	limma_voom_TMM	9	5.99692	limma voom (TMM)	23412
120	limma_voom_TMMwsp	9	4.71164	limma voom (TMMwsp)	24917
121	maaslin2	9	9.02241	MaAsLin2	20172
122	maaslin2rare	9	9.3003	MaAsLin2 (rare)	17193
123	metagenomeSeq	9	6.91678	metagenomeSeq	17725
124	ttestrare	9	7.76486	t-test (rare)	15480
125	wilcoxonclr	9	4.26369	Wilcoxon (CLR)	24134
126	wilcoxonrare	9	8.19072	Wilcoxon (rare)	17471
127	aldex2	10	3.71016	ALDEx2	10323
128	ancom	10	2.63438	ANCOM-II	3758
129	corncob	10	9.26161	corncob	17362
130	deseq2	10	9.24293	DESeq2	17462
131	edger	10	6.83963	edgeR	29139
132	lefse	10	8.84397	LEfSe	23598
133	limma_voom_TMM	10	7.11601	limma voom (TMM)	23412
134	limma_voom_TMMwsp	10	5.71096	limma voom (TMMwsp)	24917
135	maaslin2	10	10.5245	MaAsLin2	20172
136	maaslin2rare	10	11.4756	MaAsLin2 (rare)	17193
137	metagenomeSeq	10	10.3752	metagenomeSeq	17725
138	ttestrare	10	10.7235	t-test (rare)	15480
139	wilcoxonclr	10	4.06895	Wilcoxon (CLR)	24134
140	wilcoxonrare	10	10.9896	Wilcoxon (rare)	17471
141	aldex2	11	6.05444	ALDEx2	10323
142	ancom	11	2.92709	ANCOM-II	3758
143	corncob	11	6.96924	corncob	17362
144	deseq2	11	8.0804	DESeq2	17462
145	edger	11	5.67967	edgeR	29139
146	lefse	11	7.20824	LEfSe	23598
147	limma_voom_TMM	11	5.78763	limma voom (TMM)	23412
148	limma_voom_TMMwsp	11	6.25677	limma voom (TMMwsp)	24917
149	maaslin2	11	8.40769	MaAsLin2	20172
150	maaslin2rare	11	9.49224	MaAsLin2 (rare)	17193
151	metagenomeSeq	11	8.76728	metagenomeSeq	17725
152	ttestrare	11	8.66925	t-test (rare)	15480
153	wilcoxonclr	11	5.15041	Wilcoxon (CLR)	24134
154	wilcoxonrare	11	9.32402	Wilcoxon (rare)	17471
155	aldex2	12	17.2237	ALDEx2	10323
156	ancom	12	4.89622	ANCOM-II	3758
157	corncob	12	10.212	corncob	17362
158	deseq2	12	12.616	DESeq2	17462
159	edger	12	7.93782	edgeR	29139
160	lefse	12	9.90338	LEfSe	23598
161	limma_voom_TMM	12	9.38835	limma voom (TMM)	23412
162	limma_voom_TMMwsp	12	8.86543	limma voom (TMMwsp)	24917
163	maaslin2	12	11.5804	MaAsLin2	20172
164	maaslin2rare	12	13.4357	MaAsLin2 (rare)	17193
165	metagenomeSeq	12	12.5247	metagenomeSeq	17725
166	ttestrare	12	12.5969	t-test (rare)	15480
167	wilcoxonclr	12	7.95558	Wilcoxon (CLR)	24134
168	wilcoxonrare	12	13.2391	Wilcoxon (rare)	17471
169	aldex2	13	40.2984	ALDEx2	10323
170	ancom	13	15.3805	ANCOM-II	3758
171	corncob	13	22.1633	corncob	17362
172	deseq2	13	23.743	DESeq2	17462
173	edger	13	14.273	edgeR	29139
174	lefse	13	17.6286	LEfSe	23598
175	limma_voom_TMM	13	17.743	limma voom (TMM)	23412
176	limma_voom_TMMwsp	13	16.6914	limma voom (TMMwsp)	24917
177	maaslin2	13	20.6226	MaAsLin2	20172
178	maaslin2rare	13	24.161	MaAsLin2 (rare)	17193
179	metagenomeSeq	13	22.8942	metagenomeSeq	17725
180	ttestrare	13	26.0078	t-test (rare)	15480
181	wilcoxonclr	13	17.2288	Wilcoxon (CLR)	24134
182	wilcoxonrare	13	23.8109	Wilcoxon (rare)	17471
183	aldex2	14	23.9175	ALDEx2	10323
184	ancom	14	65.6998	ANCOM-II	3758
185	corncob	14	14.2207	corncob	17362
186	deseq2	14	14.1393	DESeq2	17462
187	edger	14	8.47318	edgeR	29139
188	lefse	14	10.4628	LEfSe	23598
189	limma_voom_TMM	14	10.5459	limma voom (TMM)	23412
190	limma_voom_TMMwsp	14	9.9089	limma voom (TMMwsp)	24917
191	maaslin2	14	12.2397	MaAsLin2	20172
192	maaslin2rare	14	14.3605	MaAsLin2 (rare)	17193
193	metagenomeSeq	14	13.9295	metagenomeSeq	17725
194	ttestrare	14	15.9496	t-test (rare)	15480
195	wilcoxonclr	14	10.2304	Wilcoxon (CLR)	24134
196	wilcoxonrare	14	14.132	Wilcoxon (rare)	17471

[truncated: 21 more sheets: Figure3C_bin_dist, Figure3D_bin_dist, Figure4B_boxplots (filt), Figure4A_boxplots (filt), Fig5_and_Tble2_expected_consist, Fig5_and_Tble2_obs._consist, Supp_Fig1C_(unfilt), Supp_Fig1D_(filt), Supp_Fig2A, Supp_Fig2B, Supp_Fig3A_(median AUROC RA), Supp_Fig3B_(median AUROC CLR), Supp_Fig4_CLR_0.7_AUROC, Supp_Fig4_CLR_0.9_AUROC, Supp_Fig4_RA_0.7_AUROC, Supp_Fig4_RA_0.9_AUROC, Supp_Fig5A (filt), Supp_Fig5B (unfilt), Supp_Fig8, SuppTable1_obesity_expected …]
